# Supplementary material for: Asymmetric and zwitterionic Blatter diradicals
Source: Chem Sci. 2023 Feb 21;14(10):2698–705. doi: 10.1039/d3sc00367a (PMC9993846; doi:10.1039/d3sc00367a)
Supplement: SC-014-D3SC00367A-s002 [file SC-014-D3SC00367A-s002.cif]

# Electronic Supplementary Material (ESI) for Chemical Science.
# This journal is © The Royal Society of Chemistry 2023

####################################################################### 
# 
# This file contains crystal structure data downloaded from the 
# Cambridge Structural Database (CSD) hosted by the Cambridge 
# Crystallographic Data Centre (CCDC).
# 
# Full information about CCDC data access policies and citation 
# guidelines are available at http://www.ccdc.cam.ac.uk/access/V1 
# 
# Audit and citation data items may have been added by the CCDC. 
# Please retain this information to preserve the provenance of 
# this file and to allow appropriate attribution of the data. 
# 
#######################################################################

data_pnma_sq
_database_code_depnum_ccdc_archive 'CCDC 2049603'
loop_
_audit_author_name
_audit_author_address
'Miao Fang'
;UESTC
China
;
_audit_update_record             
;
2020-12-11 deposited with the CCDC.	2023-02-01 downloaded from the CCDC.
;

_audit_creation_method           SHELXL-2018/3
_shelx_SHELXL_version_number     2018/3
_chemical_name_systematic        ?
_chemical_name_common            ?
_chemical_melting_point          ?
_chemical_formula_moiety         ?
_chemical_formula_sum            'C33 H33 N3 O'
_chemical_formula_weight         487.62

loop_
_atom_type_symbol
_atom_type_description
_atom_type_scat_dispersion_real
_atom_type_scat_dispersion_imag
_atom_type_scat_source
C C 0.0181 0.0091 'International Tables Vol C Tables 4.2.6.8 and 6.1.1.4'
H H 0.0000 0.0000 'International Tables Vol C Tables 4.2.6.8 and 6.1.1.4'
N N 0.0311 0.0180 'International Tables Vol C Tables 4.2.6.8 and 6.1.1.4'
O O 0.0492 0.0322 'International Tables Vol C Tables 4.2.6.8 and 6.1.1.4'

_space_group_crystal_system      orthorhombic
_space_group_IT_number           62
_space_group_name_H-M_alt        'P n m a'
_space_group_name_Hall           '-P 2ac 2n'

_shelx_space_group_comment       
;
The symmetry employed for this shelxl refinement is uniquely defined
by the following loop, which should always be used as a source of
symmetry information in preference to the above space-group names.
They are only intended as comments.
;

loop_
_space_group_symop_operation_xyz
'x, y, z'
'-x+1/2, -y, z+1/2'
'-x, y+1/2, -z'
'x+1/2, -y+1/2, -z+1/2'
'-x, -y, -z'
'x-1/2, y, -z-1/2'
'x, -y-1/2, z'
'-x-1/2, y-1/2, z-1/2'

_cell_length_a                   27.4526(15)
_cell_length_b                   6.8462(4)
_cell_length_c                   18.7535(12)
_cell_angle_alpha                90
_cell_angle_beta                 90
_cell_angle_gamma                90
_cell_volume                     3524.6(4)
_cell_formula_units_Z            4
_cell_measurement_reflns_used    3025
_cell_measurement_theta_min      3.22
_cell_measurement_theta_max      66.58
_cell_measurement_temperature    184.(2)

_exptl_crystal_description       block
_exptl_crystal_colour            ?
_exptl_crystal_size_max          0.200
_exptl_crystal_size_mid          0.100
_exptl_crystal_size_min          0.050
_exptl_crystal_density_diffrn    0.919
_exptl_crystal_density_meas      ?
_exptl_crystal_density_method    'not measured'
_exptl_crystal_F_000             1040

_exptl_absorpt_coefficient_mu    0.433
_exptl_absorpt_correction_type   Multi-Scan
_exptl_absorpt_process_details   
;
SADABS-2016/2 - Bruker AXS area detector scaling and absorption correction
;
_exptl_absorpt_correction_T_min  0.5892
_exptl_absorpt_correction_T_max  0.7528

_exptl_special_details           
;
;

_diffrn_ambient_temperature      184.(2)

_diffrn_source                   'Incoatec Ius 3.0'
_diffrn_source_type              Microfocus

_diffrn_radiation_type           'Cu K\a'
_diffrn_radiation_wavelength     1.54178
_diffrn_radiation_monochromator  'Helios MX multilayer'

_diffrn_measurement_device_type  'Bruker D8 VENTURE PHOTON II'
_diffrn_measurement_method       ?
_diffrn_detector_area_resol_mean ?
_diffrn_reflns_number            13669
_diffrn_reflns_av_unetI/netI     0.0382
_diffrn_reflns_av_R_equivalents  0.0489
_diffrn_reflns_limit_h_min       -26
_diffrn_reflns_limit_h_max       32
_diffrn_reflns_limit_k_min       -8
_diffrn_reflns_limit_k_max       8
_diffrn_reflns_limit_l_min       -22
_diffrn_reflns_limit_l_max       15
_diffrn_reflns_theta_min         3.220
_diffrn_reflns_theta_max         66.672
_diffrn_reflns_theta_full        66.672
_diffrn_measured_fraction_theta_max 0.991
_diffrn_measured_fraction_theta_full 0.991
_diffrn_reflns_Laue_measured_fraction_max 0.991
_diffrn_reflns_Laue_measured_fraction_full 0.991
_diffrn_reflns_point_group_measured_fraction_max 0.991
_diffrn_reflns_point_group_measured_fraction_full 0.991
_reflns_number_total             3380
_reflns_number_gt                2234
_reflns_threshold_expression     'I > 2\s(I)'
_reflns_Friedel_coverage         0.000
_reflns_Friedel_fraction_max     .
_reflns_Friedel_fraction_full    .

_reflns_special_details          
;
 Reflections were merged by SHELXL according to the crystal
 class for the calculation of statistics and refinement.
 
 Structure factors included contributions from the .fab file.
 
 _reflns_Friedel_fraction is defined as the number of unique
 Friedel pairs measured divided by the number that would be
 possible theoretically, ignoring centric projections and
 systematic absences.
;

_computing_data_collection       ?
_computing_cell_refinement       ?
_computing_data_reduction        ?
_computing_structure_solution    ?
_computing_structure_refinement  'SHELXL-2018/3 (Sheldrick, 2018)'
_computing_molecular_graphics    ?
_computing_publication_material  ?
_refine_special_details          ?
_refine_ls_structure_factor_coef Fsqd
_refine_ls_matrix_type           full
_refine_ls_weighting_scheme      calc
_refine_ls_weighting_details     
'w=1/[\s^2^(Fo^2^)+(0.0934P)^2^+0.1813P] where P=(Fo^2^+2Fc^2^)/3'
_atom_sites_solution_primary     ?
_atom_sites_solution_secondary   ?
_atom_sites_solution_hydrogens   geom
_refine_ls_hydrogen_treatment    constr
_refine_ls_extinction_method     none
_refine_ls_extinction_coef       .
_refine_ls_number_reflns         3380
_refine_ls_number_parameters     211
_refine_ls_number_restraints     0
_refine_ls_R_factor_all          0.0795
_refine_ls_R_factor_gt           0.0558
_refine_ls_wR_factor_ref         0.1828
_refine_ls_wR_factor_gt          0.1653
_refine_ls_goodness_of_fit_ref   1.069
_refine_ls_restrained_S_all      1.069
_refine_ls_shift/su_max          0.003
_refine_ls_shift/su_mean         0.000

loop_
_atom_site_label
_atom_site_type_symbol
_atom_site_fract_x
_atom_site_fract_y
_atom_site_fract_z
_atom_site_U_iso_or_equiv
_atom_site_adp_type
_atom_site_occupancy
_atom_site_site_symmetry_order
_atom_site_calc_flag
_atom_site_refinement_flags_posn
_atom_site_refinement_flags_adp
_atom_site_refinement_flags_occupancy
_atom_site_disorder_assembly
_atom_site_disorder_group
C1 C 0.37627(10) 0.250000 0.42735(17) 0.0602(7) Uani 1 2 d S T P . .
H1 H 0.373401 0.250000 0.477830 0.072 Uiso 1 2 calc R U P . .
C2 C 0.33461(12) 0.250000 0.38528(19) 0.0714(8) Uani 1 2 d S T P . .
H2 H 0.303421 0.250000 0.407242 0.086 Uiso 1 2 calc R U P . .
C3 C 0.33809(13) 0.250000 0.31271(19) 0.0731(9) Uani 1 2 d S T P . .
H3 H 0.309419 0.250000 0.284345 0.088 Uiso 1 2 calc R U P . .
C4 C 0.38313(13) 0.250000 0.28068(18) 0.0702(8) Uani 1 2 d S T P . .
H4 H 0.385552 0.250000 0.230144 0.084 Uiso 1 2 calc R U P . .
C5 C 0.42508(11) 0.250000 0.32203(15) 0.0596(7) Uani 1 2 d S T P . .
H5 H 0.456080 0.250000 0.299517 0.072 Uiso 1 2 calc R U P . .
C6 C 0.42218(9) 0.250000 0.39589(14) 0.0501(6) Uani 1 2 d S T P . .
C7 C 0.46659(9) 0.250000 0.44022(13) 0.0466(6) Uani 1 2 d S T P . .
C8 C 0.50170(9) 0.250000 0.55153(13) 0.0442(5) Uani 1 2 d S T P . .
C9 C 0.54934(9) 0.250000 0.51997(12) 0.0409(5) Uani 1 2 d S T P . .
C10 C 0.59082(9) 0.250000 0.56012(12) 0.0447(5) Uani 1 2 d S T P . .
H10 H 0.621599 0.250000 0.536983 0.054 Uiso 1 2 calc R U P . .
C11 C 0.58887(9) 0.250000 0.63535(13) 0.0458(6) Uani 1 2 d S T P . .
C12 C 0.54125(10) 0.250000 0.66659(13) 0.0512(6) Uani 1 2 d S T P . .
H12 H 0.538623 0.250000 0.717105 0.061 Uiso 1 2 calc R U P . .
C13 C 0.50003(10) 0.250000 0.62764(13) 0.0533(6) Uani 1 2 d S T P . .
H13 H 0.469378 0.250000 0.651148 0.064 Uiso 1 2 calc R U P . .
C14 C 0.63195(9) 0.250000 0.67769(13) 0.0468(6) Uani 1 2 d S T P . .
C15 C 0.63069(10) 0.250000 0.75378(13) 0.0522(6) Uani 1 2 d S T P . .
H15 H 0.599808 0.250000 0.776650 0.063 Uiso 1 2 calc R U P . .
C16 C 0.67118(11) 0.250000 0.79518(14) 0.0561(7) Uani 1 2 d S T P . .
C17 C 0.71931(10) 0.250000 0.76058(15) 0.0574(7) Uani 1 2 d S T P . .
C18 C 0.72137(10) 0.250000 0.68202(14) 0.0512(6) Uani 1 2 d S T P . .
C19 C 0.67890(10) 0.250000 0.64529(13) 0.0506(6) Uani 1 2 d S T P . .
H19 H 0.680503 0.250000 0.594689 0.061 Uiso 1 2 calc R U P . .
C20 C 0.66816(13) 0.250000 0.87702(15) 0.0766(9) Uani 1 2 d S T P . .
C21 C 0.61477(15) 0.250000 0.90226(17) 0.1061(15) Uani 1 2 d S T P . .
H21A H 0.598240 0.366611 0.884007 0.159 Uiso 0.5 1 calc R U P . .
H21B H 0.598311 0.132858 0.884327 0.159 Uiso 0.5 1 calc R U P . .
H21C H 0.613788 0.250531 0.954494 0.159 Uiso 1 2 calc R U P . .
C22 C 0.69283(11) 0.4338(5) 0.90643(14) 0.1083(11) Uani 1 1 d . . . . .
H22A H 0.676654 0.549922 0.887151 0.162 Uiso 1 1 calc R U . . .
H22B H 0.690402 0.434471 0.958570 0.162 Uiso 1 1 calc R U . . .
H22C H 0.727214 0.434467 0.892402 0.162 Uiso 1 1 calc R U . . .
C23 C 0.77095(10) 0.250000 0.64385(15) 0.0607(7) Uani 1 2 d S T P . .
C24 C 0.76479(12) 0.250000 0.56279(16) 0.0760(9) Uani 1 2 d S T P . .
H24A H 0.746505 0.366311 0.548241 0.114 Uiso 0.5 1 calc R U P . .
H24B H 0.796919 0.251126 0.540027 0.114 Uiso 1 2 calc R U P . .
H24C H 0.746988 0.132564 0.548162 0.114 Uiso 0.5 1 calc R U P . .
C25 C 0.79964(9) 0.4341(4) 0.66357(15) 0.0874(8) Uani 1 1 d . . . . .
H25A H 0.804279 0.438884 0.715356 0.131 Uiso 1 1 calc R U . . .
H25B H 0.831466 0.431389 0.639919 0.131 Uiso 1 1 calc R U . . .
H25C H 0.781535 0.549949 0.648054 0.131 Uiso 1 1 calc R U . . .
C26 C 0.59492(9) 0.250000 0.40783(12) 0.0495(6) Uani 1 2 d S T P . .
C27 C 0.61725(8) 0.4252(3) 0.39215(10) 0.0616(5) Uani 1 1 d . . . . .
H27 H 0.601913 0.545229 0.404034 0.074 Uiso 1 1 calc R U . . .
C28 C 0.66221(8) 0.4241(4) 0.35894(12) 0.0740(6) Uani 1 1 d . . . . .
H28 H 0.677813 0.543884 0.347435 0.089 Uiso 1 1 calc R U . . .
C29 C 0.68427(12) 0.250000 0.34261(18) 0.0765(9) Uani 1 2 d S T P . .
H29 H 0.715151 0.250002 0.319756 0.092 Uiso 1 2 calc R U P . .
N1 N 0.46111(8) 0.250000 0.51346(11) 0.0484(5) Uani 1 2 d S T P . .
N2 N 0.54947(7) 0.250000 0.44587(10) 0.0465(5) Uani 1 2 d S T P . .
N3 N 0.50860(7) 0.250000 0.40609(10) 0.0475(5) Uani 1 2 d S T P . .
O1 O 0.75764(8) 0.250000 0.79630(11) 0.0768(6) Uani 1 2 d S T P . .

loop_
_atom_site_aniso_label
_atom_site_aniso_U_11
_atom_site_aniso_U_22
_atom_site_aniso_U_33
_atom_site_aniso_U_23
_atom_site_aniso_U_13
_atom_site_aniso_U_12
C1 0.0469(15) 0.0535(14) 0.0803(18) 0.000 -0.0098(14) 0.000
C2 0.0515(17) 0.0609(17) 0.102(2) 0.000 -0.0171(16) 0.000
C3 0.065(2) 0.0563(16) 0.098(2) 0.000 -0.0385(18) 0.000
C4 0.074(2) 0.0589(16) 0.0781(19) 0.000 -0.0280(17) 0.000
C5 0.0563(17) 0.0513(14) 0.0712(17) 0.000 -0.0148(14) 0.000
C6 0.0448(14) 0.0418(12) 0.0637(15) 0.000 -0.0110(11) 0.000
C7 0.0430(14) 0.0394(11) 0.0576(13) 0.000 -0.0071(11) 0.000
C8 0.0396(13) 0.0407(11) 0.0522(13) 0.000 -0.0018(10) 0.000
C9 0.0403(13) 0.0366(11) 0.0458(12) 0.000 -0.0008(10) 0.000
C10 0.0396(13) 0.0470(12) 0.0476(12) 0.000 0.0001(10) 0.000
C11 0.0445(14) 0.0414(12) 0.0514(13) 0.000 -0.0008(11) 0.000
C12 0.0463(14) 0.0590(14) 0.0482(12) 0.000 -0.0026(11) 0.000
C13 0.0446(15) 0.0610(15) 0.0543(14) 0.000 0.0066(11) 0.000
C14 0.0472(14) 0.0436(12) 0.0496(12) 0.000 -0.0066(11) 0.000
C15 0.0517(15) 0.0542(14) 0.0507(13) 0.000 -0.0035(12) 0.000
C16 0.0584(17) 0.0574(15) 0.0524(14) 0.000 -0.0099(13) 0.000
C17 0.0531(16) 0.0582(15) 0.0608(15) 0.000 -0.0158(13) 0.000
C18 0.0477(15) 0.0475(13) 0.0583(14) 0.000 -0.0082(12) 0.000
C19 0.0500(15) 0.0525(14) 0.0492(13) 0.000 -0.0075(12) 0.000
C20 0.068(2) 0.111(3) 0.0506(15) 0.000 -0.0116(14) 0.000
C21 0.082(3) 0.185(5) 0.0512(17) 0.000 0.0010(17) 0.000
C22 0.108(2) 0.145(3) 0.0724(15) -0.0391(17) -0.0133(15) -0.009(2)
C23 0.0428(15) 0.0693(17) 0.0699(16) 0.000 -0.0051(13) 0.000
C24 0.0485(17) 0.108(3) 0.0710(18) 0.000 0.0073(15) 0.000
C25 0.0602(14) 0.0995(19) 0.1026(17) -0.0055(15) 0.0014(13) -0.0219(13)
C26 0.0393(13) 0.0622(15) 0.0470(12) 0.000 -0.0002(11) 0.000
C27 0.0561(12) 0.0606(11) 0.0681(11) 0.0044(9) 0.0110(9) 0.0004(9)
C28 0.0626(13) 0.0759(14) 0.0835(14) 0.0108(11) 0.0194(11) -0.0070(11)
C29 0.0579(19) 0.094(2) 0.0772(19) 0.000 0.0223(16) 0.000
N1 0.0423(11) 0.0454(11) 0.0576(11) 0.000 -0.0021(9) 0.000
N2 0.0388(11) 0.0542(11) 0.0465(10) 0.000 -0.0019(8) 0.000
N3 0.0409(11) 0.0500(11) 0.0516(11) 0.000 -0.0063(9) 0.000
O1 0.0589(13) 0.1020(17) 0.0695(12) 0.000 -0.0216(10) 0.000

_geom_special_details            
;
 All esds (except the esd in the dihedral angle between two l.s. planes)
 are estimated using the full covariance matrix.  The cell esds are taken
 into account individually in the estimation of esds in distances, angles
 and torsion angles; correlations between esds in cell parameters are only
 used when they are defined by crystal symmetry.  An approximate (isotropic)
 treatment of cell esds is used for estimating esds involving l.s. planes.
;

loop_
_geom_bond_atom_site_label_1
_geom_bond_atom_site_label_2
_geom_bond_distance
_geom_bond_site_symmetry_2
_geom_bond_publ_flag
C1 C2 1.389(4) . ?
C1 C6 1.392(4) . ?
C1 H1 0.9500 . ?
C2 C3 1.364(5) . ?
C2 H2 0.9500 . ?
C3 C4 1.375(5) . ?
C3 H3 0.9500 . ?
C4 C5 1.388(4) . ?
C4 H4 0.9500 . ?
C5 C6 1.388(4) . ?
C5 H5 0.9500 . ?
C6 C7 1.476(3) . ?
C7 N3 1.319(3) . ?
C7 N1 1.382(3) . ?
C8 N1 1.323(3) . ?
C8 C13 1.428(4) . ?
C8 C9 1.436(3) . ?
C9 C10 1.365(3) . ?
C9 N2 1.390(3) . ?
C10 C11 1.412(3) . ?
C10 H10 0.9500 . ?
C11 C14 1.424(3) . ?
C11 C12 1.433(4) . ?
C12 C13 1.347(4) . ?
C12 H12 0.9500 . ?
C13 H13 0.9500 . ?
C14 C19 1.425(4) . ?
C14 C15 1.427(4) . ?
C15 C16 1.356(4) . ?
C15 H15 0.9500 . ?
C16 C17 1.472(4) . ?
C16 C20 1.537(4) . ?
C17 O1 1.247(3) . ?
C17 C18 1.475(4) . ?
C18 C19 1.354(4) . ?
C18 C23 1.538(4) . ?
C19 H19 0.9500 . ?
C20 C22 1.531(3) 7_565 ?
C20 C22 1.532(3) . ?
C20 C21 1.540(5) . ?
C21 H21A 0.9800 . ?
C21 H21B 0.9800 . ?
C21 H21C 0.9800 . ?
C21 H21A 0.9799 7_565 ?
C21 H21B 0.9800 7_565 ?
C21 H21C 0.9800 7_565 ?
C22 H22A 0.9800 . ?
C22 H22B 0.9800 . ?
C22 H22C 0.9800 . ?
C23 C24 1.530(4) . ?
C23 C25 1.532(3) 7_565 ?
C23 C25 1.532(3) . ?
C24 H24A 0.9800 . ?
C24 H24B 0.9800 . ?
C24 H24C 0.9800 . ?
C24 H24A 0.9800 7_565 ?
C24 H24B 0.9800 7_565 ?
C24 H24C 0.9800 7_565 ?
C25 H25A 0.9800 . ?
C25 H25B 0.9800 . ?
C25 H25C 0.9800 . ?
C26 C27 1.378(2) 7_565 ?
C26 C27 1.378(2) . ?
C26 N2 1.437(3) . ?
C27 C28 1.383(3) . ?
C27 H27 0.9500 . ?
C28 C29 1.372(3) . ?
C28 H28 0.9500 . ?
C29 H29 0.9500 . ?
N2 N3 1.347(3) . ?

loop_
_geom_angle_atom_site_label_1
_geom_angle_atom_site_label_2
_geom_angle_atom_site_label_3
_geom_angle
_geom_angle_site_symmetry_1
_geom_angle_site_symmetry_3
_geom_angle_publ_flag
C2 C1 C6 120.3(3) . . ?
C2 C1 H1 119.8 . . ?
C6 C1 H1 119.8 . . ?
C3 C2 C1 120.6(3) . . ?
C3 C2 H2 119.7 . . ?
C1 C2 H2 119.7 . . ?
C2 C3 C4 119.9(3) . . ?
C2 C3 H3 120.0 . . ?
C4 C3 H3 120.0 . . ?
C3 C4 C5 120.1(3) . . ?
C3 C4 H4 119.9 . . ?
C5 C4 H4 119.9 . . ?
C6 C5 C4 120.7(3) . . ?
C6 C5 H5 119.7 . . ?
C4 C5 H5 119.7 . . ?
C5 C6 C1 118.4(2) . . ?
C5 C6 C7 121.0(2) . . ?
C1 C6 C7 120.6(2) . . ?
N3 C7 N1 125.3(2) . . ?
N3 C7 C6 116.7(2) . . ?
N1 C7 C6 118.1(2) . . ?
N1 C8 C13 120.8(2) . . ?
N1 C8 C9 123.0(2) . . ?
C13 C8 C9 116.2(2) . . ?
C10 C9 N2 123.3(2) . . ?
C10 C9 C8 122.2(2) . . ?
N2 C9 C8 114.5(2) . . ?
C9 C10 C11 121.3(2) . . ?
C9 C10 H10 119.3 . . ?
C11 C10 H10 119.3 . . ?
C10 C11 C14 121.7(2) . . ?
C10 C11 C12 116.3(2) . . ?
C14 C11 C12 122.0(2) . . ?
C13 C12 C11 123.0(2) . . ?
C13 C12 H12 118.5 . . ?
C11 C12 H12 118.5 . . ?
C12 C13 C8 121.0(2) . . ?
C12 C13 H13 119.5 . . ?
C8 C13 H13 119.5 . . ?
C11 C14 C19 120.9(2) . . ?
C11 C14 C15 122.5(2) . . ?
C19 C14 C15 116.6(2) . . ?
C16 C15 C14 123.5(3) . . ?
C16 C15 H15 118.2 . . ?
C14 C15 H15 118.2 . . ?
C15 C16 C17 118.9(2) . . ?
C15 C16 C20 121.8(3) . . ?
C17 C16 C20 119.2(2) . . ?
O1 C17 C16 121.4(3) . . ?
O1 C17 C18 120.3(3) . . ?
C16 C17 C18 118.4(2) . . ?
C19 C18 C17 118.4(2) . . ?
C19 C18 C23 121.7(2) . . ?
C17 C18 C23 119.9(2) . . ?
C18 C19 C14 124.2(2) . . ?
C18 C19 H19 117.9 . . ?
C14 C19 H19 117.9 . . ?
C22 C20 C22 110.5(3) 7_565 . ?
C22 C20 C16 109.62(19) 7_565 . ?
C22 C20 C16 109.62(19) . . ?
C22 C20 C21 108.1(2) 7_565 . ?
C22 C20 C21 108.1(2) . . ?
C16 C20 C21 111.0(3) . . ?
C20 C21 H21A 109.5 . . ?
C20 C21 H21B 109.5 . . ?
H21A C21 H21B 109.5 . . ?
C20 C21 H21C 109.5 . . ?
H21A C21 H21C 109.5 . . ?
H21B C21 H21C 109.5 . . ?
C20 C21 H21A 109.47(8) . 7_565 ?
H21A C21 H21A 109.1 . 7_565 ?
H21B C21 H21A 0.4 . 7_565 ?
H21C C21 H21A 109.8 . 7_565 ?
C20 C21 H21B 109.47(8) . 7_565 ?
H21A C21 H21B 0.4 . 7_565 ?
H21B C21 H21B 109.8 . 7_565 ?
H21C C21 H21B 109.1 . 7_565 ?
H21A C21 H21B 109.5 7_565 7_565 ?
C20 C21 H21C 109.47(16) . 7_565 ?
H21A C21 H21C 109.8 . 7_565 ?
H21B C21 H21C 109.1 . 7_565 ?
H21C C21 H21C 0.4 . 7_565 ?
H21A C21 H21C 109.5 7_565 7_565 ?
H21B C21 H21C 109.5 7_565 7_565 ?
C20 C22 H22A 109.5 . . ?
C20 C22 H22B 109.5 . . ?
H22A C22 H22B 109.5 . . ?
C20 C22 H22C 109.5 . . ?
H22A C22 H22C 109.5 . . ?
H22B C22 H22C 109.5 . . ?
C24 C23 C25 107.26(18) . 7_565 ?
C24 C23 C25 107.27(18) . . ?
C25 C23 C25 110.8(3) 7_565 . ?
C24 C23 C18 111.4(2) . . ?
C25 C23 C18 110.05(17) 7_565 . ?
C25 C23 C18 110.04(17) . . ?
C23 C24 H24A 109.5 . . ?
C23 C24 H24B 109.5 . . ?
H24A C24 H24B 109.5 . . ?
C23 C24 H24C 109.5 . . ?
H24A C24 H24C 109.5 . . ?
H24B C24 H24C 109.5 . . ?
C23 C24 H24A 109.47(8) . 7_565 ?
H24A C24 H24A 108.7 . 7_565 ?
H24B C24 H24A 110.3 . 7_565 ?
H24C C24 H24A 0.9 . 7_565 ?
C23 C24 H24B 109.47(16) . 7_565 ?
H24A C24 H24B 110.2 . 7_565 ?
H24B C24 H24B 0.9 . 7_565 ?
H24C C24 H24B 108.7 . 7_565 ?
H24A C24 H24B 109.5 7_565 7_565 ?
C23 C24 H24C 109.47(8) . 7_565 ?
H24A C24 H24C 0.9 . 7_565 ?
H24B C24 H24C 108.7 . 7_565 ?
H24C C24 H24C 110.3 . 7_565 ?
H24A C24 H24C 109.5 7_565 7_565 ?
H24B C24 H24C 109.5 7_565 7_565 ?
C23 C25 H25A 109.5 . . ?
C23 C25 H25B 109.5 . . ?
H25A C25 H25B 109.5 . . ?
C23 C25 H25C 109.5 . . ?
H25A C25 H25C 109.5 . . ?
H25B C25 H25C 109.5 . . ?
C27 C26 C27 120.9(3) 7_565 . ?
C27 C26 N2 119.46(12) 7_565 . ?
C27 C26 N2 119.46(12) . . ?
C26 C27 C28 119.2(2) . . ?
C26 C27 H27 120.4 . . ?
C28 C27 H27 120.4 . . ?
C29 C28 C27 120.0(2) . . ?
C29 C28 H28 120.0 . . ?
C27 C28 H28 120.0 . . ?
C28 C29 C28 120.7(3) 7_565 . ?
C28 C29 H29 119.7 7_565 . ?
C28 C29 H29 119.7 . . ?
C8 N1 C7 116.4(2) . . ?
N3 N2 C9 123.5(2) . . ?
N3 N2 C26 116.62(18) . . ?
C9 N2 C26 119.90(19) . . ?
C7 N3 N2 117.35(19) . . ?

_refine_diff_density_max         0.151
_refine_diff_density_min         -0.184
_refine_diff_density_rms         0.034

_shelx_res_file                  
;
TITL Pnma_a.res in Pnma
    pnma_sq.res
    created by SHELXL-2018/3 at 21:56:34 on 12-Nov-2020
REM Old TITL Pnma in Pnma
REM SHELXT solution in Pnma
REM R1 0.241,  Rweak 0.001,  Alpha 0.052,  Orientation as input
REM Formula found by SHELXT:  C34 N2 O
CELL  1.54178  27.4526   6.8462  18.7535   90.000   90.000   90.000
ZERR   4  0.0015   0.0004   0.0012    0.000    0.000    0.000
LATT  1
SYMM 1/2-X, -Y, 1/2+Z
SYMM -X, 1/2+Y, -Z
SYMM 1/2+X, 1/2-Y, 1/2-Z
SFAC C H N O
UNIT 132 132 12 4
LIST 4 ! automatically inserted. Change 6 to 4 for CHECKCIF!!
TEMP -88.530
L.S. 5 0   29
BOND $H
acta
FMAP 2
PLAN 20
ABIN
ACTA

WGHT    0.093400    0.181300
FVAR       0.07696
C1    1    0.376270    0.250000    0.427347    10.50000    0.04692    0.05353 =
         0.08029    0.00000   -0.00981    0.00000
AFIX  43
H1    2    0.373401    0.250000    0.477830    10.50000   -1.20000
AFIX   0
C2    1    0.334605    0.250000    0.385281    10.50000    0.05153    0.06088 =
         0.10184    0.00000   -0.01712    0.00000
AFIX  43
H2    2    0.303421    0.250000    0.407242    10.50000   -1.20000
AFIX   0
C3    1    0.338090    0.250000    0.312711    10.50000    0.06482    0.05631 =
         0.09818    0.00000   -0.03847    0.00000
AFIX  43
H3    2    0.309419    0.250000    0.284345    10.50000   -1.20000
AFIX   0
C4    1    0.383127    0.250000    0.280677    10.50000    0.07382    0.05887 =
         0.07806    0.00000   -0.02803    0.00000
AFIX  43
H4    2    0.385552    0.250000    0.230144    10.50000   -1.20000
AFIX   0
C5    1    0.425079    0.250000    0.322025    10.50000    0.05627    0.05134 =
         0.07121    0.00000   -0.01485    0.00000
AFIX  43
H5    2    0.456080    0.250000    0.299517    10.50000   -1.20000
AFIX   0
C6    1    0.422181    0.250000    0.395890    10.50000    0.04484    0.04181 =
         0.06369    0.00000   -0.01096    0.00000
C7    1    0.466586    0.250000    0.440221    10.50000    0.04295    0.03939 =
         0.05756    0.00000   -0.00710    0.00000
C8    1    0.501702    0.250000    0.551529    10.50000    0.03958    0.04075 =
         0.05219    0.00000   -0.00178    0.00000
C9    1    0.549343    0.250000    0.519968    10.50000    0.04035    0.03664 =
         0.04576    0.00000   -0.00080    0.00000
C10   1    0.590815    0.250000    0.560121    10.50000    0.03956    0.04702 =
         0.04756    0.00000    0.00015    0.00000
AFIX  43
H10   2    0.621599    0.250000    0.536983    10.50000   -1.20000
AFIX   0
C11   1    0.588874    0.250000    0.635348    10.50000    0.04447    0.04143 =
         0.05139    0.00000   -0.00081    0.00000
C12   1    0.541250    0.250000    0.666594    10.50000    0.04626    0.05899 =
         0.04824    0.00000   -0.00265    0.00000
AFIX  43
H12   2    0.538623    0.250000    0.717105    10.50000   -1.20000
AFIX   0
C13   1    0.500029    0.250000    0.627635    10.50000    0.04456    0.06098 =
         0.05434    0.00000    0.00659    0.00000
AFIX  43
H13   2    0.469378    0.250000    0.651148    10.50000   -1.20000
AFIX   0
C14   1    0.631952    0.250000    0.677692    10.50000    0.04720    0.04363 =
         0.04964    0.00000   -0.00663    0.00000
C15   1    0.630685    0.250000    0.753780    10.50000    0.05168    0.05416 =
         0.05070    0.00000   -0.00348    0.00000
AFIX  43
H15   2    0.599808    0.250000    0.776650    10.50000   -1.20000
AFIX   0
C16   1    0.671180    0.250000    0.795178    10.50000    0.05843    0.05739 =
         0.05243    0.00000   -0.00988    0.00000
C17   1    0.719305    0.250000    0.760585    10.50000    0.05312    0.05818 =
         0.06084    0.00000   -0.01584    0.00000
C18   1    0.721371    0.250000    0.682016    10.50000    0.04767    0.04752 =
         0.05828    0.00000   -0.00819    0.00000
C19   1    0.678896    0.250000    0.645292    10.50000    0.04997    0.05254 =
         0.04922    0.00000   -0.00747    0.00000
AFIX  43
H19   2    0.680503    0.250000    0.594689    10.50000   -1.20000
AFIX   0
C20   1    0.668156    0.250000    0.877023    10.50000    0.06761    0.11149 =
         0.05057    0.00000   -0.01160    0.00000
C21   1    0.614770    0.250000    0.902257    10.50000    0.08245    0.18478 =
         0.05120    0.00000    0.00095    0.00000
AFIX  33
H21A  2    0.598240    0.366611    0.884007    10.50000   -1.50000
H21B  2    0.598311    0.132858    0.884327    10.50000   -1.50000
H21C  2    0.613788    0.250531    0.954494    10.50000   -1.50000
AFIX   0
C22   1    0.692828    0.433759    0.906434    11.00000    0.10792    0.14464 =
         0.07241   -0.03907   -0.01329   -0.00946
AFIX  33
H22A  2    0.676654    0.549922    0.887151    11.00000   -1.50000
H22B  2    0.690402    0.434471    0.958570    11.00000   -1.50000
H22C  2    0.727214    0.434467    0.892402    11.00000   -1.50000
AFIX   0
C23   1    0.770950    0.250000    0.643852    10.50000    0.04285    0.06928 =
         0.06991    0.00000   -0.00506    0.00000
C24   1    0.764787    0.250000    0.562789    10.50000    0.04851    0.10835 =
         0.07105    0.00000    0.00727    0.00000
AFIX  33
H24A  2    0.746505    0.366311    0.548241    10.50000   -1.50000
H24B  2    0.796919    0.251126    0.540027    10.50000   -1.50000
H24C  2    0.746988    0.132564    0.548162    10.50000   -1.50000
AFIX   0
C25   1    0.799641    0.434138    0.663571    11.00000    0.06016    0.09946 =
         0.10256   -0.00547    0.00142   -0.02189
AFIX  33
H25A  2    0.804279    0.438884    0.715356    11.00000   -1.50000
H25B  2    0.831466    0.431389    0.639919    11.00000   -1.50000
H25C  2    0.781535    0.549949    0.648054    11.00000   -1.50000
AFIX   0
C26   1    0.594923    0.250000    0.407832    10.50000    0.03930    0.06217 =
         0.04702    0.00000   -0.00025    0.00000
C27   1    0.617246    0.425163    0.392155    11.00000    0.05612    0.06063 =
         0.06809    0.00440    0.01103    0.00044
AFIX  43
H27   2    0.601913    0.545229    0.404034    11.00000   -1.20000
AFIX   0
C28   1    0.662209    0.424105    0.358940    11.00000    0.06256    0.07585 =
         0.08346    0.01080    0.01940   -0.00702
AFIX  43
H28   2    0.677813    0.543884    0.347435    11.00000   -1.20000
AFIX   0
C29   1    0.684269    0.250000    0.342613    10.50000    0.05788    0.09444 =
         0.07716    0.00000    0.02226    0.00000
AFIX  43
H29   2    0.715151    0.250002    0.319756    10.50000   -1.20000
AFIX   0
N1    3    0.461113    0.250000    0.513463    10.50000    0.04229    0.04538 =
         0.05755    0.00000   -0.00213    0.00000
N2    3    0.549472    0.250000    0.445869    10.50000    0.03885    0.05417 =
         0.04648    0.00000   -0.00193    0.00000
N3    3    0.508602    0.250000    0.406090    10.50000    0.04094    0.05000 =
         0.05159    0.00000   -0.00629    0.00000
O1    4    0.757638    0.250000    0.796304    10.50000    0.05890    0.10197 =
         0.06949    0.00000   -0.02160    0.00000
HKLF 4


REM  Pnma_a.res in Pnma
REM wR2 = 0.182828, GooF = S = 1.06889, Restrained GooF = 1.06889 for all data
REM R1 = 0.055822 for 2234 Fo > 4sig(Fo) and 0.079530 for all 3380 data
REM 211 parameters refined using 0 restraints

END

WGHT      0.0921      0.2072

REM Highest difference peak  0.151,  deepest hole -0.184,  1-sigma level  0.034
Q1    1   0.7938  0.2500  0.5222  10.50000  0.05    0.15
Q2    1   0.3006  0.2500  0.1996  10.50000  0.05    0.14
Q3    1   0.6034  0.0592  0.8933  11.00000  0.05    0.14
Q4    1   0.8262  0.4751  0.6225  11.00000  0.05    0.14
Q5    1   0.6368  0.2500  0.5274  10.50000  0.05    0.13
Q6    1   0.7092  0.2500  0.9045  10.50000  0.05    0.13
Q7    1   0.7491  0.1164  0.7829  11.00000  0.05    0.13
Q8    1   0.4952  0.1290  0.3969  11.00000  0.05    0.13
Q9    1   0.7210  0.5176  0.8830  11.00000  0.05    0.12
Q10   1   0.4184  0.2500  0.5466  10.50000  0.05    0.12
Q11   1   0.7512  0.7500  0.6779  10.50000  0.05    0.12
Q12   1   0.7725  0.5837  0.6432  11.00000  0.05    0.12
Q13   1   0.7365  0.2500  0.5227  10.50000  0.05    0.12
Q14   1   0.7305  0.3614  0.9114  11.00000  0.05    0.11
Q15   1   0.8074  0.2500  0.6737  10.50000  0.05    0.11
Q16   1   0.4590  0.2500  0.6591  10.50000  0.05    0.10
Q17   1   0.5881  0.7500  0.3775  10.50000  0.05    0.10
Q18   1   0.4008  0.2500  0.2027  10.50000  0.05    0.10
Q19   1   0.3780  0.2500  0.4981  10.50000  0.05    0.10
Q20   1   0.4765  0.1028  0.5211  11.00000  0.05    0.10
;
_shelx_res_checksum              24560

_shelx_hkl_file                  
;
   0   1   0    0.02    0.02
   0  -1   0    0.05    0.03
   0  -2   0 1000.00   38.54
   0  -2   0  947.74   38.53
   0  -3   0   -0.03    0.10
   0  -3   0   -0.02    0.07
   0   3   0    0.10    0.05
   0   4   0  271.09   10.81
   0  -4   0  268.91   11.13
   0  -7   0    0.00    0.04
   0   7   0    0.02    0.02
   0   8   0    9.13    0.37
   0   0   1    0.00    0.00
   0   0  -1    0.01    0.00
   0   0  -1    0.01    0.01
   0  -1  -1   43.25    1.72
   0  -1   1   40.81    1.72
   0   1   1   41.44    1.72
   0   1  -1   40.69    1.68
   0   2   1    0.11    0.06
   0  -2   1    0.03    0.05
   0  -2   1    0.11    0.07
   0   2  -1    0.06    0.04
   0  -3   1   19.25    1.02
   0  -3  -1   18.14    0.98
   0  -3   1   18.51    0.99
   0  -3  -1   17.94    0.99
   0   3   1   17.17    0.83
   0   3  -1   17.71    0.82
   0  -4  -1    0.07    0.24
   0  -4   1   -0.20    0.24
   0   4  -1    0.07    0.09
   0   4   1   -0.01    0.08
   0  -6  -1    0.13    0.06
   0   7  -1    0.26    0.04
   0  -7   1    0.20    0.05
   0  -7  -1    0.23    0.05
   0   7   1    0.27    0.04
   0   8  -1    0.01    0.02
   0   8   1   -0.04    0.02
   0   0  -2    3.63    0.16
   0   0  -2    3.56    0.18
   0   0   2    3.45    0.16
   0   1  -2    0.00    0.03
   0  -1  -2    0.01    0.03
   0  -1   2    0.05    0.03
   0   1   2    0.05    0.03
   0   1  -2   -0.02    0.02
   0  -2   2    0.15    0.08
   0   2   2   -0.03    0.05
   0  -2  -2    0.11    0.06
   0   2  -2    0.03    0.04
   0  -2   2    0.03    0.05
   0  -3   2    0.20    0.10
   0   3  -2    0.03    0.05
   0  -3   2    0.02    0.11
   0  -3  -2    0.09    0.09
   0   4   2    0.10    0.09
   0   4  -2    0.04    0.08
   0  -4   2    0.13    0.25
   0  -4   2    0.17    0.24
   0   6  -2    0.03    0.03
   0  -6  -2    0.10    0.04
   0  -7  -2    0.01    0.04
   0   7   2    0.00    0.02
   0   7  -2   -0.01    0.02
   0  -7   2    0.00    0.04
   0   8  -2    0.02    0.02
   0   8   2    0.01    0.01
   0   0   3    0.04    0.01
   0   0  -3    0.02    0.02
   0   0  -3    0.04    0.02
   0  -1   3    5.62    0.32
   0   1   3    6.22    0.33
   0   1  -3    5.98    0.35
   0   1  -3    5.92    0.30
   0  -1  -3    6.24    0.30
   0  -2  -3    0.00    0.04
   0  -2   3    0.01    0.05
   0   2  -3   -0.02    0.02
   0   2   3   -0.04    0.05
   0  -3  -3    4.26    0.35
   0  -3   3    4.50    0.42
   0   3  -3    4.01    0.25
   0  -3   3    4.40    0.44
   0   3   3    4.37    0.39
   0  -4   3   -0.14    0.28
   0   4  -3   -0.01    0.08
   0  -4   3   -0.11    0.24
   0   4   3   -0.01    0.09
   0   5   3    1.58    0.32
   0   5  -3    1.99    0.12
   0  -5  -3    2.03    0.14
   0   6  -3    0.00    0.02
   0  -6  -3    0.00    0.04
   0   7  -3    0.45    0.04
   0  -7  -3    0.45    0.06
   0   7   3    0.52    0.05
   0   8  -3    0.00    0.01
   0   8   3    0.01    0.02
   0   0  -4  343.26   13.28
   0   0   4  328.40   13.26
   0   1   4    0.01    0.03
   0  -1   4    0.03    0.02
   0   1  -4    0.04    0.04
   0   1  -4    0.00    0.03
   0  -1  -4    0.02    0.02
   0  -2  -4    0.63    0.10
   0  -2   4    0.92    0.13
   0   2  -4    0.86    0.15
   0   2  -4    0.81    0.09
   0  -3  -4    0.09    0.09
   0  -3   4   -0.14    0.15
   0  -3   4    0.04    0.10
   0   3  -4    0.04    0.04
   0   3   4   -0.14    0.11
   0   4  -4    1.47    0.16
   0  -4   4    0.70    0.36
   0   5   4   -0.30    0.17
   0   5  -4   -0.01    0.02
   0  -5  -4   -0.03    0.04
   0  -6  -4    2.09    0.14
   0   6  -4    2.37    0.12
   0  -7  -4    0.02    0.03
   0   7   4    0.02    0.02
   0   7  -4    0.01    0.02
   0   0  -5    0.02    0.03
   0   0  -5    0.13    0.04
   0   1  -5    0.04    0.03
   0   1  -5    0.03    0.04
   0  -1  -5    0.05    0.02
   0  -1   5    0.06    0.04
   0   2  -5   -0.03    0.06
   0  -2   5    0.10    0.06
   0   2   5    0.10    0.07
   0   3  -5    4.58    0.28
   0  -3   5    4.91    0.41
   0  -3   5    4.29    0.65
   0  -3  -5    4.64    0.34
   0   3   5    3.93    0.43
   0   4  -5    0.19    0.14
   0   5   5    0.25    0.19
   0  -5  -5    0.19    0.05
   0   5  -5    0.30    0.04
   0  -6  -5    0.02    0.03
   0   6  -5   -0.01    0.02
   0  -7  -5    0.04    0.04
   0   7   5    0.06    0.02
   0   7  -5    0.04    0.02
   0   0  -6    0.24    0.06
   0   0   6    0.29    0.06
   0  -1   6    0.04    0.03
   0   1  -6    0.01    0.08
   0  -1  -6    0.00    0.02
   0   1   6    0.01    0.04
   0  -2   6    0.14    0.07
   0   2  -6    0.19    0.11
   0   2  -6    0.23    0.07
   0   2   6    0.27    0.10
   0  -2  -6    0.14    0.05
   0  -3   6    0.24    0.12
   0  -3   6   -0.34    0.27
   0   3  -6   -0.07    0.05
   0  -5  -6    0.07    0.03
   0   5   6   -0.06    0.16
   0  -6  -6   -0.02    0.03
   0   6  -6    0.01    0.02
   0   7   6   -0.02    0.02
   0   7  -6    0.01    0.01
   0   0   7    0.03    0.03
   0   0  -7   -0.01    0.03
   0  -1   7   13.75    0.64
   0  -1  -7   14.21    0.63
   0   1  -7   14.17    0.69
   0   1  -7   14.18    0.76
   0   1   7   13.40    0.70
   0   2   7    0.14    0.10
   0   2  -7    0.05    0.05
   0  -2   7    0.01    0.05
   0  -2  -7   -0.03    0.05
   0   2  -7    0.06    0.08
   0  -3   7    0.02    0.16
   0   3  -7    0.54    0.11
   0   4  -7    0.01    0.02
   0  -4  -7   -0.04    0.03
   0   5   7    1.90    0.40
   0   5  -7    2.73    0.13
   0  -5  -7    2.38    0.15
   0   6  -7   -0.02    0.01
   0  -6  -7   -0.07    0.04
   0   7   7    0.52    0.05
   0   7  -7    0.51    0.04
   0   0  -8    2.16    0.19
   0   0   8    1.91    0.16
   0  -1   8    0.02    0.04
   0  -1  -8   -0.01    0.03
   0   1   8   -0.03    0.06
   0   1  -8    0.04    0.07
   0   1  -8    0.09    0.06
   0  -2   8   10.53    0.57
   0   2  -8   10.12    0.56
   0   3  -8   -0.11    0.07
   0   4  -8    1.29    0.08
   0  -4  -8    1.23    0.09
   0   5   8   -0.16    0.20
   0   5  -8    0.00    0.02
   0  -5  -8   -0.02    0.03
   0  -6  -8    0.07    0.03
   0   6  -8    0.14    0.04
   0   7  -8    0.01    0.02
   0   0   9    0.05    0.05
   0   0  -9    0.07    0.06
   0   1   9   27.73    1.36
   0  -1   9   29.56    1.25
   0  -1  -9   29.75    1.28
   0   1  -9   28.36    1.44
   0   2  -9    0.00    0.05
   0   3  -9   21.63    0.89
   0   3  -9   19.42    0.83
   0   4  -9    0.03    0.02
   0  -4  -9   -0.03    0.02
   0   5  -9    3.51    0.17
   0  -5  -9    3.88    0.19
   0  -6  -9    0.00    0.02
   0   6  -9    0.00    0.02
   0   7  -9    1.71    0.10
   0   3 -10    0.03    0.03
   0  -3 -10    0.05    0.02
   0   4 -10    0.04    0.02
   0  -4 -10    0.03    0.02
   0  -5 -10    0.02    0.03
   0   5 -10    0.01    0.02
   0  -6 -10    0.09    0.03
   0   6 -10    0.02    0.01
   0   7 -10   -0.02    0.01
   0   2 -11    0.00    0.01
   0   2 -11    0.03    0.03
   0   3 -11    0.87    0.10
   0  -3 -11    0.75    0.07
   0   3 -11    1.06    0.06
   0   3 -11    1.06    0.17
   0  -4 -11    0.00    0.03
   0   4 -11    0.02    0.02
   0  -5 -11    0.09    0.03
   0   5 -11    0.13    0.02
   0   6 -11    0.02    0.02
   0  -6 -11    0.06    0.03
   0   7 -11    0.00    0.01
   0   0 -12    0.09    0.03
   0   1 -12   -0.05    0.03
   0  -1 -12   -0.01    0.02
   0   2 -12    0.03    0.02
   0   2 -12    0.01    0.03
   0  -2 -12    0.00    0.02
   0   3 -12   -0.01    0.05
   0   3 -12   -0.01    0.03
   0   3 -12   -0.01    0.01
   0  -3 -12    0.01    0.02
   0   4 -12    0.13    0.03
   0  -5 -12    0.03    0.02
   0   5 -12   -0.02    0.02
   0   6 -12    0.04    0.02
   0  -6 -12   -0.03    0.03
   0   1 -13    0.24    0.05
   0  -1 -13    0.13    0.03
   0   2 -13    0.01    0.01
   0   2 -13   -0.04    0.03
   0  -2 -13    0.01    0.02
   0   3 -13    1.90    0.15
   0   3 -13    1.64    0.15
   0   3 -13    1.65    0.09
   0  -4 -13   -0.04    0.02
   0   4 -13   -0.13    0.08
   0   4 -13    0.01    0.02
   0  -5 -13    0.00    0.02
   0   5 -13   -0.01    0.01
   0   6 -13    0.00    0.01
   0   0 -14    0.15    0.04
   0   1 -14    0.00    0.03
   0   2 -14    0.00    0.05
   0  -2 -14   -0.04    0.02
   0   2 -14    0.03    0.02
   0  -3 -14    0.02    0.02
   0   3 -14   -0.02    0.03
   0   3 -14    0.00    0.01
   0   3 -14    0.02    0.05
   0  -4 -14    0.01    0.02
   0   4 -14    0.02    0.01
   0   5 -14    0.00    0.01
   0  -5 -14   -0.02    0.03
   0   6 -14    0.02    0.01
   0   0 -15   -0.04    0.03
   0  -1 -15   -0.01    0.04
   0   1 -15   -0.01    0.02
   0   2 -15    0.00    0.05
   0  -2 -15    0.00    0.03
   0   2 -15   -0.04    0.03
   0   3 -15    0.20    0.05
   0   3 -15    0.14    0.03
   0   3 -15    0.18    0.06
   0  -3 -15    0.12    0.03
   0  -4 -15   -0.02    0.02
   0   4 -15    0.00    0.01
   0   4 -15   -0.06    0.05
   0  -5 -15    0.01    0.04
   0   5 -15    0.00    0.01
   0   0 -16    0.03    0.03
   0  -1 -16    0.00    0.03
   0   1 -16    0.01    0.03
   0   2 -16    1.48    0.15
   0   2 -16    1.55    0.13
   0  -2 -16    1.50    0.11
   0   3 -16   -0.01    0.02
   0   3 -16   -0.03    0.06
   0  -3 -16    0.00    0.03
   0  -4 -16    0.62    0.07
   0   4 -16    0.44    0.09
   0  -5 -16    0.04    0.05
   0   0 -17    0.01    0.03
   0  -1 -17    2.79    0.18
   0   1 -17    2.83    0.21
   0   1 -17    2.86    0.19
   0   2 -17   -0.02    0.04
   0  -2 -17   -0.01    0.03
   0   2 -17   -0.05    0.03
   0   3 -17    2.35    0.18
   0  -3 -17    2.55    0.16
   0  -3 -17    2.61    0.18
   0  -4 -17    0.03    0.04
   0   0 -18    0.16    0.04
   0   0 -18    0.17    0.06
   0   1 -18    0.00    0.04
   0  -1 -18   -0.06    0.05
   0  -2 -18   -0.01    0.04
   0   2 -18    0.01    0.03
   0   2 -18   -0.01    0.04
   0  -2 -18   -0.01    0.03
   0  -3 -18    0.03    0.04
   0   3 -18    0.00    0.04
   0  -3 -18   -0.03    0.03
   0  -4 -18    0.06    0.03
   0   0 -19    0.04    0.04
   0   0 -19   -0.04    0.03
   0   1 -19   -0.02    0.03
   0   1 -19    0.03    0.03
   0  -1 -19   -0.03    0.03
   0  -1 -19    0.04    0.03
   0  -2 -19   -0.04    0.04
   0   2 -19    0.00    0.03
   0   2 -19    0.01    0.03
   0  -2 -19   -0.03    0.02
   0   3 -19    0.02    0.04
   0  -3 -19    0.04    0.03
   0  -3 -19    0.00    0.04
   0   0 -20    1.02    0.10
   0  -1 -20   -0.02    0.03
   0  -1 -20    0.04    0.04
   0   1 -20    0.02    0.04
   0  -2 -20    0.04    0.03
   0  -2 -20    0.07    0.04
   0   2 -20    0.03    0.04
   0   2 -20    0.06    0.03
   0  -3 -20    0.02    0.04
   0   3 -20   -0.01    0.03
   0  -3 -20   -0.03    0.05
   0   0 -21    0.03    0.03
   0   0 -21    0.02    0.04
   0   1 -21    0.04    0.04
   0  -1 -21    0.04    0.03
   0  -1 -21   -0.01    0.04
   0  -2 -21    0.01    0.03
   0   2 -21   -0.04    0.02
   0  -2 -21    0.01    0.03
   0   0 -22    0.04    0.03
   0   0 -22    0.09    0.03
   0  -1 -22   -0.01    0.02
   0   1 -22    0.01    0.02
   0  -1 -22    0.01    0.02
   1  -1   0    0.00    0.02
  -1   1   0    0.02    0.02
  -1  -1   0    0.01    0.02
  -1  -1   0    0.00    0.02
   1   2   0    0.11    0.04
  -1  -2   0    0.16    0.07
  -1  -2   0    0.14    0.08
   1  -2   0    0.19    0.08
  -1   2   0    0.18    0.05
   1  -3   0    0.36    0.13
  -1  -3   0   -0.06    0.10
   1   3   0    0.04    0.05
  -1   3   0    0.01    0.05
  -1  -3   0   -0.09    0.08
   1  -3   0   -0.10    0.08
   1  -4   0   -0.18    0.22
  -1   4   0    0.14    0.11
  -1  -4   0    0.51    0.25
   1  -4   0    0.12    0.22
   1   4   0    0.21    0.10
   1  -7   0    0.02    0.05
   1   7   0    0.03    0.02
  -1   7   0    0.00    0.02
  -1  -7   0    0.03    0.04
   1   8   0    0.02    0.02
  -1   8   0    0.02    0.02
   1   1  -1    7.87    0.39
   1  -1   1    7.73    0.39
  -1  -1  -1    8.04    0.38
  -1   1   1    7.70    0.39
   1   1  -1    7.17    0.32
   1  -1   1    7.63    0.39
   1   1   1    7.65    0.38
  -1   1  -1    7.63    0.35
  -1  -1   1    7.70    0.38
  -1  -2  -1  180.28    7.15
   1  -2   1  175.84    7.17
  -1   2   1  169.75    7.16
   1   2  -1  171.27    7.03
   1  -2   1  180.90    7.19
  -1  -2   1  174.36    7.15
  -1  -2   1  187.03    7.19
   1  -2  -1  180.98    7.16
  -1   2  -1  173.14    7.06
  -1   3   1    0.16    0.07
   1  -3   1    0.16    0.12
   1   3  -1    0.12    0.05
   1  -3   1    0.05    0.11
  -1  -3  -1    0.16    0.10
  -1  -3  -1   -0.01    0.08
   1   3   1    0.12    0.06
  -1  -3   1    0.04    0.10
   1  -3  -1   -0.03    0.09
  -1  -3   1   -0.15    0.10
  -1   3  -1    0.03    0.05
  -1   4   1   46.97    2.04
  -1  -4  -1   48.18    2.33
   1  -4   1   42.93    2.31
   1   4  -1   42.86    1.93
   1  -4   1   48.37    2.32
   1  -4  -1   46.77    2.31
  -1  -4   1   45.27    2.27
  -1   4  -1   48.44    2.01
   1   4   1   48.91    2.01
  -1  -6  -1   12.73    0.58
   1   6  -1   12.49    0.53
  -1   6  -1   12.76    0.54
   1  -6  -1   12.51    0.57
   1  -7   1    0.04    0.05
  -1   7   1    0.08    0.03
  -1  -7  -1    0.05    0.04
   1   7  -1    0.05    0.02
   1   7   1    0.07    0.02
  -1  -7   1    0.17    0.05
   1  -7  -1    0.10    0.05
  -1   7  -1    0.01    0.02
  -1   8   1    2.23    0.11
   1   8  -1    2.44    0.11
  -1   8  -1    2.39    0.11
   1   8   1    2.35    0.10
  -1   0  -2    8.73    0.39
  -1   0  -2    8.77    0.37
  -1   0   2    8.49    0.36
   1   0   2    9.28    0.36
   1   0  -2    8.04    0.36
  -1  -1  -2   35.36    1.39
   1   1  -2   34.32    1.42
   1   1  -2   33.22    1.35
  -1   1   2   34.25    1.42
   1  -1   2   32.76    1.41
   1  -1  -2   34.35    1.40
  -1   1  -2   33.51    1.42
  -1   1  -2   30.35    1.37
   1   1   2   32.12    1.39
  -1  -2  -2   53.72    2.20
   1   2  -2   47.20    2.08
   1  -2   2   55.22    2.27
   1  -2   2   50.45    2.22
  -1   2   2   49.77    2.22
  -1   2  -2   50.77    2.12
  -1  -2   2   55.56    2.27
   1   2   2   50.41    2.21
  -1  -2   2   50.41    2.20
   1  -2  -2   52.38    2.20
  -1  -3  -2    0.07    0.09
   1   3  -2   -0.01    0.04
   1  -3   2   -0.12    0.11
  -1  -3  -2    0.07    0.07
  -1   3  -2    0.10    0.05
  -1  -3   2    0.13    0.10
  -1  -3   2    0.08    0.12
   1  -3  -2    0.21    0.10
   1  -4   2    8.01    0.74
   1  -4   2    8.70    0.80
  -1   4   2    8.31    0.51
  -1   4  -2    8.47    0.47
  -1  -4   2    9.71    1.18
   1  -4  -2    9.07    0.88
  -1  -4   2    7.85    0.70
   1   4   2    8.29    0.49
  -1   5   2    1.15    0.24
   1   6  -2    0.69    0.07
  -1  -6  -2    0.67    0.10
  -1   6  -2    0.66    0.07
   1  -6  -2    0.64    0.10
   1  -7   2    0.08    0.05
   1   7  -2    0.11    0.02
  -1  -7  -2    0.13    0.04
  -1   7   2    0.11    0.03
  -1  -7   2    0.09    0.05
  -1   7  -2    0.14    0.03
   1   7   2    0.14    0.03
   1  -7  -2    0.10    0.04
  -1   8   2    0.69    0.05
   1   8  -2    0.76    0.04
  -1   8  -2    0.79    0.05
   1   8   2    0.69    0.04
   1  -1   3    0.51    0.08
  -1  -1  -3    0.64    0.07
   1   1  -3    0.58    0.09
  -1   1   3    0.63    0.09
   1   1  -3    0.54    0.07
   1  -1  -3    0.61    0.08
  -1  -1   3    0.52    0.08
  -1   1  -3    0.53    0.07
   1   1   3    0.66    0.08
  -1   1  -3    0.51    0.09
   1   2  -3    3.25    0.19
  -1   2   3    3.27    0.27
   1  -2   3    3.43    0.31
   1  -2   3    3.39    0.27
  -1  -2  -3    3.37    0.25
   1  -2  -3    3.28    0.25
  -1  -2   3    3.24    0.25
   1   2   3    3.29    0.27
  -1   2  -3    3.18    0.21
   1  -3   3    6.49    0.50
  -1   3   3    6.23    0.51
  -1  -3  -3    6.76    0.47
   1  -3   3    7.03    0.55
   1   3  -3    6.78    0.34
  -1   3  -3    6.33    0.37
   1  -3  -3    7.02    0.47
  -1  -3   3    6.77    0.48
  -1  -3   3    6.76    0.56
  -1   4   3    0.53    0.14
   1  -4   3    0.65    0.29
   1  -4   3    0.07    0.32
   1   4   3    0.51    0.13
  -1  -4   3    0.25    0.33
  -1  -4   3    0.19    0.25
  -1   4  -3    0.38    0.10
   1   5  -3    0.55    0.06
  -1  -5  -3    0.46    0.07
   1  -5  -3    0.39    0.06
  -1  -6  -3    0.34    0.06
   1   6  -3    0.24    0.04
   1  -6  -3    0.29    0.06
  -1   6  -3    0.33    0.05
   1  -7   3    0.08    0.05
  -1  -7  -3    0.04    0.03
  -1   7   3    0.01    0.02
   1   7  -3    0.00    0.01
   1   7   3    0.00    0.02
   1  -7  -3   -0.02    0.04
  -1   7  -3    0.02    0.02
   1   8  -3    0.01    0.01
  -1   8   3   -0.01    0.01
  -1   8  -3    0.01    0.01
  -1  -8   3    0.06    0.04
   1   0   4   21.49    0.92
  -1   0   4   22.70    0.93
   1   0  -4   23.17    0.95
  -1   0  -4   22.79    0.95
  -1   0  -4   22.42    0.98
  -1  -1  -4   20.15    0.85
  -1   1   4   20.27    0.91
   1   1  -4   20.44    0.94
   1   1  -4   20.40    0.87
   1   1   4   19.77    0.89
  -1  -1   4   19.32    0.88
  -1   1  -4   20.64    0.94
  -1   1  -4   20.18    0.88
   1  -1  -4   19.99    0.86
   1   2  -4    6.60    0.34
  -1   2   4    6.67    0.44
  -1  -2  -4    6.98    0.38
   1   2  -4    6.59    0.46
   1  -2   4    7.02    0.43
   1   2   4    6.46    0.42
   1  -2  -4    6.81    0.39
  -1  -2   4    6.62    0.41
  -1   2  -4    6.55    0.36
   1  -3   4    1.43    0.25
  -1   3   4    0.99    0.22
   1   3  -4    1.31    0.13
  -1  -3  -4    1.21    0.20
   1  -3   4    1.27    0.27
  -1  -3   4    1.55    0.30
   1   3   4    1.52    0.25
  -1  -3   4    1.13    0.21
   1  -3  -4    1.63    0.20
  -1   3  -4    1.34    0.14
   1  -4   4    0.08    0.24
  -1   4  -4    0.04    0.09
  -1  -4   4   -0.11    0.34
  -1  -4   4    0.08    0.31
  -1   5   4    0.59    0.23
  -1  -5  -4    0.51    0.08
   1   5  -4    0.48    0.05
   1  -5  -4    0.35    0.06
  -1   5  -4    0.53    0.06
   1   6  -4    0.24    0.04
  -1  -6  -4    0.18    0.05
  -1   6  -4    0.26    0.04
   1  -6  -4    0.19    0.05
  -1  -7  -4    0.05    0.03
  -1   7   4    0.11    0.03
   1   7  -4    0.07    0.02
   1  -7  -4    0.00    0.05
  -1   7  -4    0.13    0.03
   1   7   4    0.09    0.03
  -1  -8   4   -0.05    0.05
  -1   0   5    7.71    0.37
   1   0   5    8.20    0.36
  -1   0  -5    7.90    0.39
  -1   0  -5    7.81    0.41
   1   0  -5    7.99    0.39
   1  -1   5    1.77    0.14
   1   1  -5    1.68    0.14
   1   1  -5    1.60    0.17
  -1  -1  -5    1.79    0.11
  -1   1   5    1.77    0.16
  -1  -1   5    1.55    0.13
   1  -1  -5    1.66    0.12
  -1   1  -5    1.58    0.17
  -1   1  -5    1.66    0.14
   1  -2   5    0.39    0.10
  -1   2   5    0.28    0.11
   1   2  -5    0.38    0.08
  -1  -2  -5    0.36    0.07
   1   2  -5    0.28    0.11
  -1   2  -5    0.23    0.10
  -1  -2   5    0.29    0.09
   1   2   5    0.21    0.09
  -1   2  -5    0.42    0.08
   1  -2  -5    0.41    0.08
  -1   3   5    1.42    0.27
   1  -3   5    1.53    0.28
  -1  -3  -5    1.76    0.20
   1  -3   5    1.76    0.34
   1   3  -5    1.40    0.14
  -1  -3   5    1.18    0.23
  -1   3  -5    1.54    0.15
  -1  -3   5    1.87    0.35
   1   3   5    1.53    0.33
   1  -3  -5    1.45    0.20
  -1   4  -5    0.19    0.10
  -1   5   5    0.00    0.16
   1   5  -5    0.25    0.04
  -1  -5  -5    0.22    0.05
   1  -5  -5    0.17    0.05
  -1   5  -5    0.20    0.04
   1   5   5    0.28    0.21
  -1  -6  -5    0.19    0.05
   1   6  -5    0.28    0.04
   1  -6  -5    0.23    0.05
  -1   6  -5    0.33    0.05
  -1  -7  -5    0.06    0.03
   1   7  -5    0.08    0.02
  -1   7   5    0.00    0.02
   1   7   5    0.08    0.03
  -1   7  -5    0.03    0.02
   1  -7  -5    0.04    0.04
  -1   0  -6   15.93    0.78
  -1   0   6   17.39    0.73
   1   0  -6   16.32    0.75
   1   0   6   16.40    0.71
  -1  -1  -6    0.66    0.07
   1   1  -6    0.62    0.09
   1   1  -6    0.70    0.12
   1  -1   6    0.56    0.08
  -1   1   6    0.61    0.11
  -1  -1   6    0.64    0.08
   1   1   6    0.71    0.10
   1  -1  -6    0.70    0.07
  -1   1  -6    0.82    0.13
  -1   1  -6    0.68    0.10
   1  -2   6    4.68    0.33
   1   2  -6    4.89    0.41
   1   2  -6    4.30    0.27
  -1   2   6    4.06    0.35
  -1  -2  -6    4.38    0.26
  -1  -2   6    4.66    0.31
  -1   2  -6    4.44    0.29
   1  -2  -6    4.23    0.27
   1   2   6    4.25    0.35
  -1   2  -6    4.56    0.40
   1  -3   6    3.00    0.46
   1  -3   6    2.20    0.36
   1   3  -6    2.42    0.19
  -1   3  -6    2.22    0.20
  -1  -3   6    2.36    0.44
  -1  -3   6    2.15    0.28
  -1  -4  -6    0.25    0.05
  -1   4  -6    0.46    0.12
  -1   5   6    0.37    0.18
  -1  -5  -6    0.08    0.04
   1  -5  -6    0.15    0.04
   1   5   6    0.34    0.21
   1   6  -6    0.04    0.02
  -1  -6  -6    0.04    0.03
   1  -6  -6    0.02    0.03
  -1   6  -6    0.09    0.02
  -1   7   6    0.02    0.03
  -1  -7  -6    0.01    0.03
   1   7  -6   -0.02    0.01
   1   7   6    0.01    0.02
  -1   7  -6    0.01    0.01
   1   0   7    0.18    0.04
  -1   0   7    0.18    0.05
   1   0  -7    0.19    0.06
  -1   0  -7    0.16    0.05
  -1   0  -7    0.17    0.06
   1   1  -7   40.72    1.77
  -1  -1  -7   39.64    1.61
   1  -1   7   39.87    1.63
  -1   1   7   36.87    1.70
  -1   1  -7   37.99    1.68
   1   1   7   38.03    1.69
   1  -1  -7   39.18    1.62
  -1   1  -7   39.53    1.76
  -1  -1   7   38.27    1.63
  -1   2   7    1.05    0.21
   1   2  -7    1.60    0.16
   1  -2   7    1.54    0.18
  -1  -2  -7    1.33    0.12
   1   2  -7    1.38    0.25
  -1   2  -7    1.51    0.25
  -1   2  -7    1.55    0.16
   1   2   7    1.67    0.23
   1  -2  -7    1.49    0.15
  -1  -2   7    1.40    0.17
   1  -3   7    1.44    0.36
   1   3  -7    1.00    0.14
  -1  -3   7    1.09    0.20
  -1   3  -7    1.08    0.14
   1   4  -7    0.31    0.03
  -1  -4  -7    0.27    0.05
  -1   4  -7    0.33    0.13
   1  -4  -7    0.23    0.04
  -1   4  -7    0.26    0.04
  -1   5   7    2.29    0.37
   1   5  -7    3.37    0.15
  -1  -5  -7    2.75    0.22
   1  -5  -7    3.06    0.17
   1   5   7    3.11    0.43
  -1   5  -7    3.39    0.15
   1   6  -7    0.01    0.02
  -1  -6  -7   -0.01    0.04
  -1   6  -7    0.01    0.02
  -1   7   7    0.42    0.04
   1   7  -7    0.44    0.04
  -1  -7  -7    0.31    0.05
  -1   7  -7    0.43    0.04
   1   0  -8   46.39    1.97
  -1   0  -8   45.08    1.97
   1   0   8   45.86    1.89
  -1   0   8   44.61    1.90
  -1  -1  -8   49.74    2.06
   1   1  -8   51.21    2.24
   1  -1   8   52.43    2.07
  -1   1   8   48.22    2.16
   1   1   8   48.92    2.29
  -1   1  -8   47.15    2.13
   1  -1  -8   49.99    2.07
  -1  -1   8   48.87    2.06
  -1   1  -8   51.03    2.23
   1  -2   8    1.60    0.19
   1   2  -8    1.42    0.27
  -1  -2   8    1.61    0.21
  -1   2  -8    2.01    0.19
  -1   2  -8    1.73    0.29
   1  -2  -8    1.60    0.15
  -1   3  -8   15.37    0.78
   1   4  -8    1.37    0.08
  -1  -4  -8    1.33    0.09
  -1   4  -8    1.32    0.08
   1  -4  -8    1.44    0.12
   1   5  -8    5.05    0.23
  -1  -5  -8    5.16    0.25
  -1   5   8    4.45    0.52
  -1   5  -8    5.12    0.23
   1  -5  -8    5.14    0.24
  -1  -6  -8    0.75    0.07
   1   6  -8    0.78    0.06
  -1   6  -8    0.67    0.06
   1   7  -8    1.45    0.08
  -1   7   8    1.40    0.08
  -1   7  -8    1.48    0.08
  -1   0  -9    3.77    0.30
  -1   0   9    3.86    0.25
   1   0   9    3.82    0.24
   1   0  -9    2.87    0.32
  -1   1   9   35.97    1.77
   1   1  -9   42.47    2.00
   1  -1   9   37.47    1.65
  -1   1  -9   40.14    1.76
   1  -1  -9   39.65    1.69
  -1   1  -9   39.51    1.86
  -1  -1   9   39.49    1.66
   1   2  -9    5.52    0.59
  -1   2  -9    5.78    0.39
   1   3  -9    7.78    0.39
   1   3  -9    7.90    0.33
  -1   3  -9    7.79    0.39
  -1   3  -9    7.86    0.33
  -1   3  -9    8.58    0.51
   1   4  -9    1.33    0.08
  -1  -4  -9    1.31    0.09
  -1   4  -9    1.30    0.08
   1  -4  -9    1.26    0.09
  -1  -5  -9    2.63    0.15
  -1   5   9    2.10    0.44
   1   5  -9    2.90    0.14
  -1   5  -9    2.97    0.14
   1  -5  -9    2.61    0.15
  -1  -6  -9    0.11    0.03
   1   6  -9    0.12    0.03
  -1   6  -9    0.07    0.02
   1  -6  -9    0.09    0.03
   1   7  -9    0.58    0.05
  -1   7  -9    0.55    0.06
  -1   2 -10    0.95    0.16
   1   3 -10    1.99    0.10
   1   3 -10    2.25    0.16
   1  -3 -10    2.04    0.11
  -1   3 -10    1.94    0.10
  -1   3 -10    2.21    0.15
  -1  -4 -10    0.66    0.07
   1   4 -10    0.85    0.06
  -1   4 -10    0.72    0.06
   1  -4 -10    0.86    0.07
   1   5 -10    0.42    0.04
  -1  -5 -10    0.45    0.06
   1  -5 -10    0.33    0.05
  -1   5 -10    0.41    0.04
  -1  -6 -10    0.36    0.05
   1   6 -10    0.53    0.04
  -1   6 -10    0.49    0.04
   1  -6 -10    0.33    0.06
   1   7 -10    0.17    0.03
  -1   7 -10    0.18    0.03
  -1  -2 -11    0.21    0.04
   1   2 -11    0.26    0.03
   1   2 -11    0.13    0.04
  -1   2 -11    0.20    0.03
  -1   2 -11    0.20    0.05
   1   3 -11    0.16    0.03
   1   3 -11    0.11    0.04
  -1  -3 -11    0.09    0.03
   1  -3 -11    0.12    0.02
  -1   3 -11    0.13    0.04
  -1   3 -11    0.15    0.06
  -1   3 -11    0.14    0.02
  -1  -4 -11    0.02    0.03
   1   4 -11    0.08    0.02
  -1   4 -11    0.10    0.02
  -1  -5 -11    0.10    0.03
   1   5 -11    0.08    0.02
  -1   5 -11    0.08    0.02
   1  -5 -11    0.12    0.03
  -1  -6 -11    0.00    0.03
   1   6 -11    0.00    0.02
  -1   6 -11   -0.01    0.01
   1   7 -11   -0.01    0.01
  -1   7 -11    0.00    0.01
  -1   0 -12    2.08    0.12
   1   0 -12    1.94    0.13
   1   1 -12    0.38    0.06
  -1  -1 -12    0.34    0.05
  -1   1 -12    0.46    0.07
   1  -1 -12    0.42    0.05
   1   2 -12    0.03    0.02
  -1  -2 -12    0.01    0.02
   1   2 -12    0.04    0.03
  -1   2 -12    0.02    0.02
  -1   2 -12    0.03    0.03
   1  -2 -12    0.02    0.02
   1   3 -12    0.00    0.03
   1   3 -12   -0.01    0.01
   1   3 -12    0.03    0.05
  -1  -3 -12    0.05    0.02
   1  -3 -12    0.05    0.02
  -1   3 -12   -0.01    0.02
  -1   3 -12   -0.07    0.06
  -1   3 -12    0.06    0.04
   1   4 -12    0.05    0.02
  -1  -4 -12    0.06    0.02
  -1   4 -12    0.06    0.09
  -1   4 -12    0.09    0.02
   1  -4 -12    0.08    0.03
  -1  -5 -12    0.00    0.02
   1   5 -12    0.01    0.02
   1  -5 -12    0.01    0.03
   1   6 -12    0.02    0.02
  -1  -6 -12   -0.02    0.03
  -1   6 -12    0.01    0.02
   1   0 -13    0.03    0.03
  -1   0 -13    0.06    0.03
   1   1 -13    1.27    0.11
  -1  -1 -13    1.37    0.09
   1  -1 -13    1.18    0.09
  -1   1 -13    1.40    0.11
  -1  -2 -13    0.17    0.03
   1   2 -13    0.12    0.02
   1   2 -13    0.09    0.04
  -1   2 -13    0.09    0.02
  -1   2 -13    0.10    0.04
   1  -2 -13    0.16    0.03
  -1   2 -13    0.13    0.06
   1   3 -13    0.58    0.10
   1   3 -13    0.71    0.10
  -1  -3 -13    0.59    0.07
  -1   3 -13    0.64    0.12
  -1   3 -13    0.89    0.06
  -1   3 -13    0.73    0.10
   1   4 -13    0.02    0.02
  -1  -4 -13    0.04    0.02
  -1   4 -13    0.03    0.02
   1  -4 -13    0.01    0.02
  -1   4 -13   -0.06    0.06
  -1  -5 -13    0.14    0.03
   1   5 -13    0.19    0.03
   1  -5 -13    0.09    0.03
  -1   5 -13    0.25    0.03
  -1  -6 -13    0.00    0.04
   1   6 -13    0.01    0.01
  -1   6 -13    0.03    0.02
  -1   0 -14    0.18    0.04
   1   0 -14    0.23    0.05
  -1  -1 -14    0.08    0.03
   1   1 -14    0.05    0.03
   1  -1 -14    0.07    0.03
  -1   1 -14    0.07    0.03
  -1  -2 -14    0.14    0.03
   1   2 -14    0.08    0.06
  -1   2 -14    0.27    0.09
   1  -2 -14    0.13    0.04
  -1   2 -14    0.10    0.02
  -1   2 -14    0.16    0.06
   1   3 -14    0.04    0.05
   1   3 -14    0.00    0.01
   1   3 -14   -0.03    0.03
  -1  -3 -14    0.04    0.02
   1  -3 -14   -0.03    0.02
  -1   3 -14    0.00    0.03
  -1   3 -14   -0.04    0.05
  -1   3 -14    0.00    0.01
  -1  -4 -14    0.04    0.02
   1   4 -14    0.03    0.02
  -1   4 -14    0.04    0.02
   1  -4 -14    0.00    0.03
   1   5 -14    0.00    0.01
  -1  -5 -14    0.02    0.03
   1  -5 -14    0.01    0.04
  -1   5 -14    0.01    0.01
   1   6 -14    0.02    0.01
  -1   6 -14    0.04    0.02
   1   0 -15    0.00    0.03
  -1   0 -15   -0.05    0.04
   1   1 -15   -0.04    0.03
  -1  -1 -15    0.02    0.03
  -1   1 -15   -0.02    0.03
   1   2 -15    0.02    0.03
   1   2 -15   -0.02    0.05
  -1  -2 -15    0.01    0.03
   1  -2 -15   -0.02    0.03
  -1   2 -15    0.03    0.03
  -1   2 -15    0.03    0.05
  -1  -3 -15   -0.01    0.02
   1   3 -15    0.01    0.03
   1   3 -15    0.02    0.02
   1   3 -15   -0.09    0.05
  -1   3 -15    0.01    0.02
   1  -3 -15    0.03    0.03
  -1   3 -15   -0.08    0.04
  -1   3 -15    0.04    0.03
  -1  -4 -15    0.01    0.02
   1   4 -15    0.01    0.02
   1  -4 -15    0.02    0.03
  -1   4 -15    0.01    0.01
  -1   4 -15    0.03    0.05
   1   5 -15    0.01    0.01
  -1  -5 -15    0.01    0.03
  -1   5 -15    0.01    0.01
   1  -5 -15   -0.04    0.03
   1   0 -16    0.02    0.03
  -1   0 -16    0.04    0.03
  -1  -1 -16    0.78    0.09
   1   1 -16    0.80    0.10
  -1   1 -16    1.04    0.13
   1  -1 -16    0.78    0.09
  -1   1 -16    0.95    0.10
  -1  -2 -16   -0.03    0.03
   1   2 -16   -0.01    0.04
   1   2 -16    0.02    0.03
  -1   2 -16    0.04    0.03
  -1   2 -16   -0.01    0.04
   1  -2 -16    0.01    0.03
  -1  -3 -16    0.22    0.06
  -1  -3 -16    0.36    0.11
  -1   3 -16    0.11    0.08
  -1   3 -16    0.20    0.05
   1  -3 -16    0.08    0.06
  -1  -4 -16    0.00    0.03
  -1   4 -16   -0.08    0.05
   1  -4 -16   -0.02    0.03
  -1  -5 -16    0.22    0.04
  -1   0 -17    0.89    0.10
   1   0 -17    0.78    0.09
  -1  -1 -17    0.03    0.03
   1   1 -17    0.00    0.03
   1  -1 -17    0.01    0.03
  -1   1 -17    0.05    0.05
  -1   1 -17    0.00    0.03
   1   2 -17    0.18    0.05
  -1  -2 -17    0.29    0.06
   1   2 -17    0.25    0.06
  -1   2 -17    0.30    0.07
   1  -2 -17    0.17    0.04
  -1   2 -17    0.26    0.06
   1   3 -17    0.12    0.05
  -1  -3 -17    0.07    0.05
  -1  -3 -17    0.08    0.04
  -1   3 -17    0.13    0.05
   1  -3 -17    0.08    0.04
   1  -3 -17    0.15    0.06
  -1  -4 -17    0.21    0.06
   1  -4 -17    0.27    0.05
  -1   0 -18    1.31    0.14
   1   0 -18    1.15    0.12
  -1   0 -18    1.34    0.11
  -1  -1 -18    1.02    0.12
   1  -1 -18    1.11    0.11
  -1   1 -18    0.81    0.14
   1   2 -18    0.28    0.06
  -1  -2 -18    0.18    0.04
  -1  -2 -18    0.20    0.06
   1   2 -18    0.20    0.05
  -1   2 -18    0.21    0.06
   1  -2 -18    0.14    0.04
  -1   2 -18    0.21    0.05
  -1  -3 -18    0.45    0.07
   1   3 -18    0.32    0.07
  -1  -3 -18    0.26    0.06
  -1   3 -18    0.51    0.08
   1  -3 -18    0.27    0.06
   1  -3 -18    0.40    0.06
  -1  -4 -18    0.19    0.04
   1  -4 -18    0.25    0.06
   1   0 -19    0.09    0.05
  -1   0 -19    0.05    0.04
   1   0 -19    0.06    0.03
  -1   0 -19    0.07    0.04
  -1  -1 -19   -0.02    0.02
  -1  -1 -19    0.04    0.04
   1   1 -19   -0.04    0.03
   1   1 -19    0.01    0.03
   1  -1 -19    0.03    0.03
  -1   1 -19   -0.04    0.04
  -1   1 -19   -0.01    0.03
   1  -1 -19    0.02    0.04
  -1  -2 -19   -0.01    0.02
   1   2 -19   -0.01    0.03
  -1  -2 -19    0.01    0.04
   1   2 -19    0.01    0.03
  -1   2 -19    0.08    0.04
  -1   2 -19    0.01    0.03
   1  -2 -19    0.04    0.03
   1  -2 -19   -0.04    0.03
  -1  -3 -19    0.02    0.04
   1   3 -19    0.08    0.04
  -1  -3 -19    0.04    0.03
  -1   3 -19    0.02    0.03
   1  -3 -19    0.05    0.04
   1  -3 -19    0.04    0.04
  -1  -4 -19    0.09    0.03
  -1   0 -20    0.14    0.06
   1   0 -20    0.07    0.04
   1   0 -20    0.03    0.04
  -1   0 -20    0.06    0.03
   1   1 -20    0.00    0.03
  -1  -1 -20    0.04    0.04
   1   1 -20    0.05    0.04
  -1  -1 -20    0.04    0.03
   1  -1 -20    0.07    0.05
  -1   1 -20    0.09    0.04
  -1   1 -20    0.05    0.04
   1  -1 -20    0.08    0.03
  -1  -2 -20    0.00    0.04
   1   2 -20    0.01    0.03
  -1  -2 -20    0.05    0.05
  -1   2 -20    0.05    0.04
   1  -2 -20    0.02    0.03
   1  -2 -20   -0.04    0.03
  -1   2 -20    0.01    0.02
   1   3 -20    0.01    0.03
  -1  -3 -20    0.06    0.04
  -1  -3 -20    0.06    0.03
   1  -3 -20    0.03    0.04
  -1   3 -20    0.04    0.03
   1  -3 -20    0.08    0.04
  -1   0 -21    0.01    0.03
   1   0 -21    0.04    0.04
  -1   0 -21    0.04    0.04
   1   0 -21    0.03    0.03
  -1  -1 -21    0.04    0.03
  -1  -1 -21    0.06    0.04
   1   1 -21    0.10    0.03
   1   1 -21    0.07    0.04
   1  -1 -21    0.10    0.03
  -1   1 -21    0.05    0.05
   1  -1 -21   -0.01    0.04
  -1  -2 -21   -0.03    0.03
   1   2 -21    0.01    0.02
  -1  -2 -21    0.00    0.03
   1  -2 -21    0.02    0.03
  -1   2 -21   -0.01    0.03
   1  -2 -21   -0.04    0.03
  -1   0 -22    0.01    0.03
   1   0 -22    0.01    0.02
   1   0 -22    0.01    0.03
  -1   0 -22    0.06    0.03
   1   1 -22    0.07    0.03
  -1  -1 -22    0.12    0.04
  -1  -1 -22    0.10    0.03
   1  -1 -22    0.10    0.04
  -1   1 -22    0.10    0.04
  -1   1 -22    0.06    0.03
   1  -1 -22    0.07    0.04
   2   0   0   30.59    1.17
  -2   0   0   27.68    1.19
  -2   0   0   29.86    1.17
  -2   1   0   88.76    3.69
   2   1   0   90.61    3.64
   2  -1   0   96.76    3.73
  -2   1   0   92.11    3.73
  -2  -2   0   45.73    1.93
  -2  -2   0   47.08    1.95
   2   2   0   42.04    1.80
  -2   2   0   44.32    1.95
  -2   2   0   41.12    1.85
   2  -2   0   47.51    1.96
   2  -3   0    0.66    0.18
  -2  -3   0    0.34    0.14
  -2   3   0    0.56    0.10
   2   3   0    0.38    0.08
   2  -3   0    0.36    0.14
  -2  -3   0    0.44    0.14
  -2   4   0    3.90    0.31
   2  -4   0    3.27    0.50
   2  -4   0    2.65    0.45
   2   4   0    3.48    0.26
  -2  -4   0    3.46    0.53
  -2   5   0    2.95    0.35
   2   6   0    0.52    0.06
   2  -7   0    0.37    0.06
  -2  -7   0    0.38    0.06
   2   7   0    0.49    0.04
  -2   7   0    0.45    0.05
   2   8   0    0.64    0.04
  -2  -8   0    0.48    0.05
  -2   8   0    0.70    0.04
   2   0   1   41.78    1.75
   2   0  -1   48.62    1.76
  -2   0   1   43.24    1.76
   2   0   1   44.18    1.75
  -2   0  -1   43.36    1.78
  -2  -1  -1   86.93    3.50
   2   1  -1   88.82    3.53
   2  -1   1   86.66    3.53
   2  -1  -1   90.98    3.52
  -2  -1   1   82.32    3.50
  -2   1  -1   86.60    3.50
  -2  -2  -1  199.25    7.77
   2  -2   1  195.67    7.79
  -2   2   1  185.46    7.79
  -2  -2  -1  193.57    7.76
   2   2  -1  179.61    7.62
   2  -2   1  197.37    7.80
  -2  -2   1  187.98    7.75
  -2  -2   1  202.72    7.81
  -2   2  -1  186.10    7.69
   2  -2  -1  198.36    7.78
   2   3  -1    3.71    0.20
   2  -3   1    3.86    0.37
   2  -3   1    4.04    0.38
  -2  -3  -1    4.24    0.36
  -2  -3  -1    3.69    0.34
  -2   3   1    3.59    0.27
  -2   3  -1    3.80    0.27
  -2  -3   1    4.51    0.39
   2   3   1    3.81    0.24
   2  -3  -1    3.72    0.36
  -2  -3   1    3.62    0.35
  -2   4   1   31.38    1.40
   2  -4   1   26.29    1.64
   2  -4   1   30.06    1.66
   2  -4  -1   30.45    1.66
   2   4   1   30.05    1.30
   2  -4  -1   31.63    1.67
  -2  -4   1   29.65    1.62
  -2   4  -1   28.92    1.40
  -2   5   1    1.92    0.29
   2   6  -1    2.93    0.15
  -2  -6  -1    2.83    0.19
   2  -6  -1    2.86    0.19
   2   6   1    3.08    0.16
  -2   7   1    0.34    0.04
   2  -7   1    0.36    0.06
  -2  -7  -1    0.26    0.06
   2   7  -1    0.34    0.04
  -2  -7   1    0.24    0.06
   2   7   1    0.32    0.04
  -2   7  -1    0.33    0.04
   2  -7  -1    0.32    0.06
   2   8  -1    1.80    0.09
  -2   8   1    1.86    0.09
  -2   8  -1    1.81    0.09
  -2  -8   1    1.57    0.10
   2   8   1    1.90    0.08
  -2   0  -2  154.23    6.13
   2   0  -2  156.40    6.10
  -2   0  -2  155.60    6.10
  -2   0   2  150.31    6.10
  -2  -1  -2    4.02    0.22
   2   1  -2    3.86    0.18
   2  -1   2    3.91    0.24
   2   1  -2    4.33    0.25
  -2   1   2    4.01    0.25
   2  -1   2    4.16    0.26
  -2  -1   2    3.97    0.23
   2  -1  -2    4.23    0.24
   2   1   2    3.96    0.23
   2   2  -2   73.28    3.02
  -2  -2  -2   78.91    3.15
   2  -2   2   75.83    3.19
   2  -2   2   79.23    3.22
  -2   2   2   73.56    3.19
   2  -2  -2   77.53    3.16
  -2   2  -2   73.77    3.09
  -2  -2   2   73.27    3.14
   2   2   2   76.05    3.20
  -2  -3  -2    3.19    0.31
   2   3  -2    2.42    0.15
   2  -3   2    2.89    0.31
   2  -3   2    2.59    0.30
  -2  -3  -2    2.68    0.29
  -2   3   2    2.28    0.30
  -2  -3   2    3.08    0.30
   2  -3  -2    2.37    0.29
  -2  -3   2    2.92    0.36
  -2   3  -2    2.53    0.21
  -2   4   2   18.80    0.95
   2  -4   2   16.81    1.14
   2  -4   2   18.43    1.29
   2   4   2   18.99    0.89
  -2  -4   2   18.48    1.24
  -2   4  -2   19.55    1.13
  -2   5   2    0.40    0.19
  -2  -6  -2    4.05    0.23
   2   6  -2    3.97    0.19
  -2   6  -2    3.87    0.20
   2  -6  -2    4.08    0.22
   2  -7   2    0.02    0.05
   2   7  -2    0.03    0.02
  -2  -7  -2    0.04    0.04
  -2   7   2    0.01    0.02
  -2   7  -2    0.03    0.02
  -2  -7   2    0.01    0.04
   2  -7  -2    0.05    0.05
   2   7   2    0.05    0.02
   2   8  -2    0.80    0.05
  -2   8   2    0.90    0.06
  -2   8  -2    0.87    0.05
  -2  -8   2    0.81    0.07
  -2   0  -3    1.13    0.08
   2   0   3    1.09    0.06
   2   0  -3    1.15    0.08
  -2   0   3    1.09    0.08
  -2   0  -3    1.06    0.10
   2   1  -3    0.31    0.07
   2   1  -3    0.34    0.05
  -2  -1  -3    0.43    0.05
   2  -1   3    0.28    0.06
  -2   1   3    0.36    0.07
  -2   1  -3    0.33    0.07
  -2   1  -3    0.35    0.08
   2   1   3    0.43    0.07
  -2  -1   3    0.40    0.07
   2   2  -3    1.84    0.22
   2  -2   3    1.91    0.20
   2   2  -3    1.92    0.12
   2  -2   3    1.89    0.22
  -2  -2  -3    2.08    0.18
  -2   2   3    2.08    0.21
   2   2   3    2.34    0.22
  -2   2  -3    1.86    0.15
  -2  -2   3    1.88    0.18
   2  -2  -3    2.04    0.19
  -2   3   3    0.14    0.14
   2   3  -3    0.28    0.05
   2  -3   3    0.36    0.15
   2  -3   3    0.14    0.14
  -2  -3  -3    0.13    0.10
  -2  -3   3    0.22    0.10
  -2   3  -3    0.25    0.08
   2  -3  -3    0.46    0.10
  -2  -3   3    0.19    0.14
   2  -4   3   -0.33    0.29
  -2   4   3    0.04    0.07
   2  -4   3   -0.20    0.26
   2   4   3    0.08    0.15
  -2  -5  -3   -0.03    0.04
  -2   5   3   -0.18    0.16
   2   5  -3   -0.01    0.02
   2  -5  -3    0.00    0.05
  -2  -6  -3    0.14    0.05
   2   6  -3    0.20    0.03
   2  -6  -3    0.16    0.05
  -2   6  -3    0.16    0.03
  -2  -7  -3    0.00    0.03
  -2   7   3    0.02    0.02
   2   7  -3    0.00    0.01
   2  -7   3    0.01    0.05
  -2   7  -3    0.05    0.02
   2   7   3   -0.02    0.02
  -2   8   3    0.05    0.01
   2   8  -3    0.04    0.02
  -2   8  -3    0.03    0.01
  -2  -8   3    0.04    0.03
   2   0   4   10.00    0.41
  -2   0  -4    9.90    0.44
  -2   0  -4    9.15    0.46
   2   0  -4    9.07    0.43
  -2   0   4    9.15    0.42
  -2   1   4   20.20    0.94
   2   1  -4   21.41    0.97
   2  -1   4   20.87    0.93
  -2  -1  -4   21.23    0.87
  -2  -1   4   20.60    0.91
   2  -1  -4   21.38    0.90
   2   1   4   20.72    0.92
  -2   1  -4   21.92    0.97
  -2   1  -4   20.27    0.92
  -2  -2  -4    4.45    0.28
   2   2  -4    4.47    0.35
   2  -2   4    4.89    0.38
   2   2  -4    4.23    0.23
   2  -2   4    3.86    0.31
  -2   2   4    4.19    0.33
  -2  -2   4    4.13    0.30
   2   2   4    4.35    0.31
  -2   2  -4    3.83    0.26
   2  -2  -4    4.61    0.31
  -2   3   4    0.84    0.22
   2  -3   4    1.18    0.23
  -2  -3  -4    0.90    0.17
   2  -3   4    1.41    0.28
   2   3  -4    0.95    0.09
  -2   3  -4    1.08    0.13
  -2  -3   4    1.07    0.24
  -2  -3   4    0.93    0.18
   2  -3  -4    1.10    0.17
   2   3   4    0.91    0.21
  -2   4   4    0.02    0.08
   2  -4   4   -0.09    0.46
   2   4   4   -0.02    0.04
  -2   4  -4    0.11    0.10
  -2   5   4    0.43    0.22
   2   5  -4    0.70    0.06
  -2  -5  -4    0.64    0.09
   2  -5  -4    0.53    0.09
  -2   5  -4    0.62    0.06
  -2  -6  -4    0.10    0.04
   2   6  -4    0.06    0.02
  -2   6  -4    0.05    0.03
   2  -6  -4    0.09    0.04
  -2   7   4    0.01    0.02
  -2  -7  -4    0.01    0.03
   2   7  -4   -0.01    0.01
  -2   7  -4    0.00    0.01
   2   7   4   -0.02    0.02
  -2   0  -5   27.65    1.23
   2   0   5   28.13    1.15
   2   0  -5   28.52    1.19
  -2   0  -5   28.20    1.20
  -2   0   5   28.65    1.18
  -2   1   5    6.05    0.36
  -2  -1  -5    5.55    0.31
   2   1  -5    6.56    0.39
   2  -1   5    6.20    0.33
   2  -1  -5    6.20    0.30
  -2  -1   5    6.20    0.32
  -2   1  -5    6.30    0.38
   2   1   5    5.86    0.33
  -2   1  -5    5.82    0.34
  -2   2   5    4.10    0.34
   2   2  -5    4.59    0.37
   2   2  -5    3.98    0.24
  -2  -2  -5    4.17    0.26
   2  -2   5    4.62    0.32
  -2   2  -5    4.09    0.27
   2   2   5    4.23    0.32
   2  -2  -5    4.38    0.28
  -2  -2   5    4.01    0.30
  -2   3   5    1.07    0.26
   2  -3   5    1.31    0.25
   2  -3   5    1.88    0.35
  -2  -3   5    1.82    0.35
  -2  -3   5    1.78    0.25
  -2   3  -5    1.54    0.15
   2  -3  -5    1.52    0.20
   2   4  -5    0.29    0.04
  -2   4  -5    0.11    0.11
  -2   4  -5    0.30    0.04
  -2  -5  -5    0.06    0.04
  -2   5   5    0.24    0.19
   2   5  -5    0.13    0.03
   2  -5  -5    0.15    0.04
  -2   5  -5    0.19    0.04
  -2  -6  -5    0.12    0.04
   2   6  -5    0.15    0.03
  -2   6  -5    0.16    0.03
   2  -6  -5    0.10    0.04
   2   7  -5    0.05    0.02
  -2  -7  -5    0.05    0.03
  -2   7  -5    0.06    0.02
   2   7   5    0.06    0.03
   2   0  -6    4.01    0.25
   2   0   6    4.35    0.22
  -2   0  -6    4.21    0.26
  -2   0  -6    3.92    0.27
  -2   0   6    4.14    0.23
  -2   1   6    1.03    0.13
  -2  -1  -6    0.97    0.08
   2  -1   6    0.82    0.09
   2   1  -6    1.07    0.15
  -2   1  -6    0.89    0.12
   2   1   6    0.98    0.12
  -2  -1   6    0.87    0.09
  -2   1  -6    0.87    0.13
   2  -1  -6    0.82    0.08
   2  -2   6    0.61    0.14
  -2  -2  -6    0.70    0.08
   2   2  -6    0.54    0.15
   2   2   6    0.45    0.12
  -2  -2   6    0.69    0.11
  -2   2  -6    0.62    0.10
   2  -3   6    1.82    0.31
   2  -3   6    2.26    0.42
  -2  -3   6    1.65    0.27
  -2   3  -6    1.91    0.22
   2   4  -6    0.50    0.05
  -2  -4  -6    0.47    0.06
  -2   4  -6    0.55    0.05
  -2   4  -6    0.73    0.15
  -2  -5  -6    0.06    0.03
  -2   5   6   -0.10    0.16
   2   5   6    0.44    0.34
   2  -5  -6   -0.04    0.04
  -2  -6  -6    0.25    0.05
   2   6  -6    0.25    0.04
  -2   6  -6    0.31    0.04
   2  -6  -6    0.30    0.04
   2   7  -6    0.04    0.02
  -2  -7  -6   -0.01    0.04
  -2   7  -6    0.03    0.02
  -2   0  -7    1.18    0.14
  -2   0   7    0.96    0.10
   2   0   7    0.95    0.09
   2   0  -7    1.28    0.13
  -2   0  -7    0.93    0.13
  -2   1   7    1.15    0.16
   2   1  -7    1.41    0.19
   2  -1   7    1.50    0.13
  -2  -1   7    1.45    0.13
   2  -1  -7    1.44    0.12
  -2   1  -7    1.51    0.16
   2   1   7    1.17    0.15
  -2   1  -7    1.64    0.20
   2  -2   7    0.16    0.08
  -2  -2  -7    0.21    0.05
  -2   2   7    0.37    0.17
   2   2  -7    0.12    0.13
   2  -2  -7    0.08    0.05
  -2   2  -7    0.09    0.10
  -2  -2   7    0.33    0.09
  -2   2  -7    0.27    0.10
   2   2   7    0.22    0.10
   2  -3   7    1.54    0.36
  -2  -3   7    0.73    0.26
  -2   3  -7    1.19    0.15
  -2  -4  -7    0.04    0.04
   2   4  -7    0.03    0.02
  -2   4  -7   -0.07    0.10
  -2   4  -7    0.01    0.02
  -2   5   7    0.22    0.21
   2   5  -7    0.31    0.04
  -2  -5  -7    0.32    0.06
   2   5   7    0.30    0.26
  -2   5  -7    0.31    0.04
   2  -5  -7    0.23    0.05
   2   6  -7    0.09    0.02
  -2  -6  -7    0.09    0.04
  -2   6  -7    0.13    0.03
   2  -6  -7    0.12    0.05
   2   7  -7    0.07    0.02
  -2  -7  -7    0.11    0.03
  -2   7  -7    0.08    0.02
   2   0   8    0.16    0.04
  -2   0  -8    0.26    0.08
  -2   0   8    0.24    0.06
  -2   0  -8    0.11    0.06
   2   0  -8    0.30    0.09
   2   1  -8    2.58    0.29
  -2   1   8    2.66    0.26
   2  -1   8    3.05    0.20
  -2   1  -8    3.45    0.31
  -2   1  -8    3.19    0.25
   2   1   8    3.03    0.25
   2  -1  -8    3.17    0.21
  -2  -1   8    3.23    0.21
  -2   2   8    0.01    0.14
   2  -2   8    0.06    0.07
   2   2  -8   -0.03    0.13
  -2   2  -8    0.00    0.10
  -2   2  -8    0.14    0.07
  -2  -2   8    0.03    0.07
  -2   3  -8    0.60    0.14
  -2  -4  -8    0.04    0.03
   2   4  -8    0.08    0.02
  -2   4  -8    0.07    0.02
  -2   4  -8    0.08    0.12
   2  -4  -8   -0.06    0.03
  -2   5   8    0.22    0.22
  -2  -5  -8    0.46    0.07
   2   5  -8    0.41    0.05
   2  -5  -8    0.32    0.05
  -2   5  -8    0.39    0.05
  -2  -6  -8    0.02    0.03
   2   6  -8    0.03    0.02
   2  -6  -8    0.02    0.03
  -2   6  -8    0.01    0.02
   2   7  -8    0.02    0.02
  -2  -7  -8    0.01    0.02
  -2   7   8    0.01    0.02
   2   0   9    3.87    0.24
  -2   0   9    3.20    0.31
  -2   0  -9    3.69    0.30
   2   0  -9    3.58    0.31
   2   1  -9   19.07    1.02
   2  -1   9   17.62    0.82
  -2   1   9   17.16    0.95
   2  -1  -9   18.94    0.86
  -2   1  -9   17.72    0.91
  -2  -1   9   18.20    0.89
   2   2  -9    0.43    0.16
  -2   2  -9    0.21    0.09
  -2  -2   9    0.13    0.08
  -2  -3  -9    2.40    0.13
   2   3  -9    2.45    0.12
   2   3  -9    2.43    0.16
  -2   3  -9    2.40    0.12
  -2   3  -9    2.31    0.16
  -2   3  -9    2.29    0.23
   2   4  -9    0.01    0.02
  -2  -4  -9    0.01    0.02
  -2   4  -9    0.04    0.02
   2  -4  -9    0.05    0.03
   2   5  -9    2.27    0.11
  -2  -5  -9    1.84    0.12
  -2   5   9    2.00    0.40
  -2   5  -9    2.28    0.11
   2  -5  -9    1.91    0.12
   2   6  -9    0.08    0.02
  -2  -6  -9    0.06    0.03
  -2   6  -9    0.09    0.02
  -2   7   9    0.44    0.05
   2   7  -9    0.55    0.04
  -2  -7  -9    0.43    0.06
  -2   7  -9    0.51    0.06
   2   0 -10    0.24    0.14
  -2   1 -10    2.89    0.28
  -2   2 -10    0.24    0.10
  -2  -3 -10    4.02    0.20
   2   3 -10    4.44    0.24
   2   3 -10    4.08    0.18
  -2   3 -10    3.74    0.24
  -2   3 -10    4.05    0.34
   2  -3 -10    3.53    0.19
  -2   3 -10    3.90    0.18
  -2   3 -10    4.35    0.24
  -2  -4 -10    0.02    0.03
   2   4 -10    0.12    0.04
  -2   4 -10    0.08    0.03
   2  -4 -10    0.07    0.03
   2   5 -10    0.37    0.04
  -2  -5 -10    0.41    0.06
  -2   5  10    0.41    0.31
   2  -5 -10    0.39    0.06
  -2   5 -10    0.36    0.04
   2   6 -10    0.01    0.01
  -2  -6 -10   -0.01    0.02
  -2   6 -10    0.01    0.02
   2   7 -10    0.34    0.03
  -2   7 -10    0.37    0.03
   2   2 -11    0.16    0.03
   2   2 -11    0.11    0.04
  -2   2 -11    0.04    0.05
  -2   2 -11    0.11    0.04
  -2   2 -11    0.13    0.02
   2   3 -11    0.18    0.05
   2   3 -11    0.17    0.03
  -2  -3 -11    0.14    0.03
  -2   3 -11    0.07    0.04
   2  -3 -11    0.17    0.03
  -2   3 -11    0.30    0.07
  -2   3 -11    0.20    0.03
   2   4 -11    0.04    0.02
  -2  -4 -11    0.00    0.02
   2  -4 -11    0.03    0.03
  -2   4 -11    0.05    0.13
  -2   4 -11    0.05    0.02
   2   5 -11    0.16    0.03
  -2  -5 -11    0.15    0.03
  -2   5 -11    0.25    0.03
   2  -5 -11    0.19    0.04
   2   6 -11    0.05    0.02
  -2  -6 -11    0.01    0.02
  -2   6 -11    0.04    0.02
   2   7 -11    0.07    0.02
  -2   7 -11    0.08    0.02
  -2   0 -12    0.06    0.03
   2   0 -12   -0.05    0.03
   2   1 -12    0.07    0.04
  -2  -1 -12    0.02    0.02
  -2   1 -12    0.06    0.04
   2  -1 -12    0.03    0.02
  -2  -2 -12    0.36    0.05
   2   2 -12    0.41    0.07
   2   2 -12    0.44    0.04
  -2   2 -12    0.32    0.03
  -2   2 -12    0.30    0.06
  -2   2 -12    0.22    0.07
   2   3 -12    0.52    0.08
   2   3 -12    0.46    0.08
  -2  -3 -12    0.32    0.05
   2   3 -12    0.50    0.04
  -2   3 -12    0.31    0.07
   2  -3 -12    0.41    0.05
  -2   3 -12    0.46    0.04
  -2   3 -12    0.37    0.07
  -2  -4 -12    0.06    0.02
   2   4 -12    0.06    0.02
  -2   4 -12    0.06    0.02
  -2   4 -12    0.00    0.06
   2  -4 -12    0.04    0.03
   2   5 -12    0.00    0.02
   2  -5 -12    0.02    0.03
  -2   5 -12    0.00    0.02
   2   6 -12    0.01    0.01
  -2  -6 -12    0.03    0.02
  -2   6 -12    0.01    0.01
   2   0 -13    0.36    0.06
  -2   0 -13    0.37    0.06
   2   1 -13    0.25    0.05
  -2  -1 -13    0.21    0.03
   2  -1 -13    0.13    0.04
  -2   1 -13    0.24    0.05
   2   2 -13    0.01    0.02
  -2  -2 -13   -0.02    0.02
   2   2 -13   -0.01    0.03
   2  -2 -13   -0.02    0.02
  -2   2 -13    0.01    0.02
  -2   2 -13    0.02    0.03
  -2   2 -13    0.01    0.04
   2   3 -13    0.90    0.11
   2   3 -13    1.06    0.06
   2   3 -13    0.84    0.12
  -2  -3 -13    0.85    0.08
   2  -3 -13    0.92    0.09
  -2   3 -13    1.02    0.06
  -2   3 -13    1.03    0.11
   2   4 -13    0.02    0.02
  -2   4 -13   -0.02    0.06
   2  -4 -13    0.00    0.03
  -2   4 -13    0.01    0.02
   2   5 -13    0.01    0.02
  -2  -5 -13    0.03    0.02
  -2   5 -13    0.02    0.02
   2  -5 -13   -0.03    0.03
  -2  -6 -13    0.02    0.03
   2   6 -13    0.00    0.01
  -2   6 -13    0.00    0.01
  -2   0 -14    0.21    0.05
   2   0 -14    0.24    0.05
  -2  -1 -14    0.24    0.04
   2   1 -14    0.33    0.06
  -2   1 -14    0.28    0.05
   2  -1 -14    0.28    0.05
  -2  -2 -14    0.42    0.07
  -2   2 -14    0.32    0.07
   2  -2 -14    0.21    0.04
  -2   2 -14    0.32    0.10
  -2   2 -14    0.26    0.03
   2   3 -14    0.02    0.03
   2   3 -14    0.11    0.05
  -2  -3 -14    0.04    0.02
   2   3 -14    0.03    0.02
  -2   3 -14    0.04    0.02
  -2   3 -14    0.06    0.04
  -2   3 -14    0.03    0.04
   2  -3 -14    0.05    0.03
   2   4 -14    0.01    0.01
  -2  -4 -14   -0.03    0.02
  -2   4 -14    0.02    0.02
   2  -4 -14   -0.01    0.04
  -2  -5 -14    0.07    0.03
   2   5 -14    0.04    0.02
  -2   5 -14    0.04    0.02
  -2  -6 -14   -0.03    0.04
   2   6 -14    0.02    0.01
  -2   6 -14    0.02    0.01
   2   0 -15    1.06    0.11
  -2   0 -15    0.80    0.13
   2   1 -15    0.07    0.04
  -2  -1 -15    0.06    0.03
  -2   1 -15    0.16    0.05
   2  -1 -15    0.12    0.05
  -2   1 -15    0.08    0.06
  -2  -2 -15    0.65    0.07
   2   2 -15    0.69    0.09
  -2   2 -15    0.85    0.11
   2  -2 -15    0.60    0.08
  -2   2 -15    0.66    0.09
  -2  -3 -15    0.19    0.04
  -2  -3 -15    0.13    0.06
   2   3 -15    0.15    0.06
  -2   3 -15    0.20    0.06
   2  -3 -15    0.24    0.04
  -2   3 -15    0.29    0.04
  -2   3 -15    0.19    0.05
  -2  -4 -15    0.51    0.06
   2   4 -15    0.59    0.05
   2  -4 -15    0.52    0.07
  -2   4 -15    0.55    0.04
   2   5 -15    0.04    0.02
  -2  -5 -15    0.04    0.03
  -2   5 -15    0.05    0.02
  -2   0 -16    0.06    0.03
   2   0 -16    0.10    0.04
  -2  -1 -16    0.00    0.03
  -2   1 -16    0.05    0.05
   2  -1 -16    0.00    0.03
  -2   1 -16    0.04    0.03
   2   2 -16    0.05    0.06
  -2  -2 -16    0.11    0.04
   2   2 -16    0.16    0.05
   2  -2 -16    0.15    0.04
  -2   2 -16    0.12    0.05
  -2  -3 -16    0.05    0.05
  -2  -3 -16    0.08    0.04
  -2   3 -16    0.04    0.03
   2  -3 -16    0.03    0.05
  -2   3 -16    0.15    0.07
  -2  -4 -16    0.02    0.03
   2  -4 -16   -0.02    0.04
  -2   4 -16    0.13    0.06
  -2  -5 -16    0.00    0.03
   2   0 -17    0.45    0.08
  -2   0 -17    0.46    0.09
  -2   0 -17    0.51    0.08
  -2  -1 -17    0.11    0.06
   2   1 -17    0.08    0.04
  -2  -1 -17    0.13    0.04
  -2   1 -17    0.06    0.04
   2  -1 -17    0.11    0.04
  -2   1 -17    0.09    0.05
  -2  -2 -17    0.22    0.05
   2   2 -17    0.14    0.06
   2   2 -17    0.26    0.06
  -2  -2 -17    0.33    0.08
  -2   2 -17    0.19    0.06
  -2   2 -17    0.21    0.05
   2  -2 -17    0.21    0.05
  -2  -3 -17   -0.03    0.04
  -2  -3 -17    0.07    0.04
   2   3 -17    0.02    0.05
  -2   3 -17    0.00    0.04
  -2   3 -17    0.03    0.03
   2  -3 -17    0.07    0.03
  -2  -4 -17    0.13    0.04
   2  -4 -17    0.07    0.04
  -2  -5 -17    0.10    0.03
   2   0 -18    0.75    0.10
  -2   0 -18    0.78    0.11
  -2   0 -18    0.70    0.09
  -2  -1 -18    0.18    0.08
  -2  -1 -18    0.21    0.06
   2   1 -18    0.25    0.07
  -2   1 -18    0.11    0.05
   2  -1 -18    0.25    0.05
  -2  -2 -18    0.52    0.07
   2   2 -18    0.56    0.09
   2   2 -18    0.58    0.08
  -2  -2 -18    0.55    0.09
  -2   2 -18    0.69    0.10
  -2   2 -18    0.53    0.08
   2  -2 -18    0.50    0.08
  -2  -3 -18    0.10    0.04
   2   3 -18    0.05    0.04
  -2  -3 -18    0.01    0.04
  -2   3 -18    0.12    0.05
   2  -3 -18    0.06    0.04
   2  -3 -18    0.03    0.05
  -2  -4 -18    0.22    0.04
   2   0 -19    0.05    0.04
   2   0 -19    0.01    0.03
  -2   0 -19    0.03    0.04
  -2   0 -19    0.04    0.03
   2   1 -19    0.79    0.09
  -2  -1 -19    0.80    0.09
  -2  -1 -19    0.69    0.10
   2   1 -19    0.70    0.10
  -2   1 -19    0.84    0.11
  -2   1 -19    0.88    0.10
   2  -1 -19    0.74    0.09
   2   2 -19    0.14    0.05
  -2  -2 -19    0.10    0.05
  -2  -2 -19    0.14    0.04
   2   2 -19    0.13    0.04
   2  -2 -19    0.14    0.04
  -2   2 -19    0.10    0.05
   2  -2 -19    0.09    0.04
  -2   2 -19    0.16    0.05
   2   3 -19    0.36    0.06
  -2  -3 -19    0.31    0.06
   2  -3 -19    0.23    0.05
   2  -3 -19    0.51    0.07
  -2   3 -19    0.29    0.05
  -2  -4 -19    0.08    0.03
   2   0 -20    0.09    0.04
  -2   0 -20    0.06    0.03
   2   0 -20    0.08    0.05
  -2   0 -20   -0.01    0.04
  -2  -1 -20    0.30    0.07
  -2  -1 -20    0.40    0.06
   2   1 -20    0.21    0.05
   2   1 -20    0.23    0.06
   2  -1 -20    0.24    0.05
   2  -1 -20    0.20    0.06
  -2   1 -20    0.32    0.06
  -2   1 -20    0.23    0.06
  -2  -2 -20    0.03    0.04
   2   2 -20   -0.03    0.03
  -2  -2 -20   -0.03    0.04
   2  -2 -20    0.04    0.03
  -2   2 -20    0.01    0.02
   2  -2 -20   -0.02    0.04
  -2   2 -20    0.01    0.03
   2   3 -20   -0.03    0.03
  -2  -3 -20    0.04    0.04
  -2  -3 -20    0.00    0.03
  -2   3 -20    0.01    0.03
   2  -3 -20    0.00    0.06
   2  -3 -20    0.05    0.03
   2   0 -21    0.06    0.03
  -2   0 -21    0.05    0.03
  -2   0 -21    0.03    0.03
   2   0 -21    0.01    0.03
   2   1 -21    0.00    0.04
  -2  -1 -21    0.04    0.03
   2   1 -21    0.05    0.03
  -2  -1 -21   -0.01    0.03
   2  -1 -21   -0.01    0.04
  -2   1 -21    0.05    0.05
  -2   1 -21    0.01    0.04
   2  -1 -21    0.04    0.03
  -2  -2 -21   -0.01    0.02
  -2  -2 -21   -0.03    0.03
   2   2 -21    0.00    0.03
  -2   2 -21    0.02    0.03
   2  -2 -21   -0.03    0.04
   2  -2 -21   -0.01    0.03
   2   0 -22    0.05    0.03
  -2   0 -22    0.08    0.03
   2   0 -22    0.00    0.02
  -2   0 -22    0.00    0.03
  -2  -1 -22    0.01    0.02
   2   1 -22    0.01    0.02
  -2  -1 -22    0.01    0.03
  -2   1 -22    0.01    0.02
  -2   1 -22    0.04    0.03
   2  -1 -22    0.02    0.03
   2  -1 -22    0.03    0.03
  -3   0   0   -0.02    0.01
   3   0   0    0.02    0.01
  -3   0   0    0.00    0.01
   3   1   0    0.04    0.02
  -3  -1   0    0.05    0.03
   3  -1   0    0.02    0.03
  -3   1   0    0.02    0.02
   3   1   0    0.02    0.02
  -3   1   0    0.04    0.03
  -3  -2   0    0.06    0.06
   3  -2   0   -0.05    0.05
  -3   2   0    0.00    0.03
  -3   2   0    0.09    0.06
  -3  -2   0   -0.02    0.03
  -3  -3   0    0.02    0.09
  -3  -3   0   -0.04    0.11
   3   3   0   -0.03    0.04
   3  -3   0    0.05    0.11
  -3   3   0    0.02    0.05
   3  -4   0   -0.20    0.28
   3  -4   0   -0.28    0.21
  -3   4   0    0.10    0.09
   3   5   0    0.03    0.05
  -3   5   0    0.13    0.16
   3  -6   0    0.03    0.05
   3   6   0    0.02    0.03
  -3   7   0   -0.01    0.02
   3  -7   0   -0.05    0.05
   3   7   0   -0.01    0.01
  -3   8   0   -0.01    0.01
   3   8   0    0.00    0.02
  -3  -8   0   -0.04    0.02
  -3   0  -1    5.54    0.27
   3   0  -1    6.06    0.25
  -3   0  -1    5.26    0.24
   3   0   1    5.81    0.24
  -3  -1  -1    0.12    0.03
  -3  -1  -1    0.10    0.03
  -3  -1  -1    0.07    0.03
  -3   1   1    0.09    0.04
   3  -1   1    0.09    0.05
   3   1  -1    0.13    0.04
  -3   1  -1    0.05    0.03
  -3   1  -1    0.08    0.04
  -3  -1   1    0.10    0.03
   3  -1  -1    0.03    0.04
  -3   2   1   13.45    0.73
  -3  -2  -1   13.94    0.70
   3  -2   1   14.06    0.73
  -3  -2   1   13.75    0.69
  -3  -2   1   14.01    0.73
   3  -2  -1   14.10    0.72
  -3   2  -1   13.48    0.66
  -3  -3  -1    1.60    0.24
  -3   3   1    1.59    0.25
  -3  -3  -1    1.12    0.20
   3  -3   1    1.66    0.25
   3  -3   1    1.36    0.24
  -3   3   1    1.74    0.17
   3  -3  -1    1.84    0.25
  -3   3  -1    1.75    0.17
  -3  -3   1    1.14    0.21
  -3  -3   1    2.28    0.26
   3   3   1    1.56    0.14
   3  -4   1    4.23    0.58
   3  -4   1    4.24    0.62
  -3   4   1    5.61    0.40
  -3   4  -1    5.75    0.39
   3   4   1    4.68    0.33
   3  -4  -1    5.51    0.56
   3  -4  -1    5.50    0.63
   3   5  -1    0.07    0.03
  -3   5   1    0.08    0.16
   3   5  -1    0.20    0.05
   3   6  -1    0.52    0.06
  -3  -6  -1    0.33    0.07
   3   6   1    0.53    0.06
   3  -6  -1    0.50    0.07
   3  -7   1    0.03    0.05
  -3   7   1    0.02    0.02
  -3  -7  -1    0.01    0.03
   3   7  -1    0.02    0.02
   3   7   1    0.03    0.02
  -3   7  -1   -0.01    0.02
  -3   8   1    0.35    0.03
  -3  -8  -1    0.23    0.03
   3   8  -1    0.29    0.03
  -3  -8   1    0.31    0.05
  -3   8  -1    0.39    0.03
   3   0  -2   17.79    0.72
  -3   0   2   18.15    0.73
   3   0   2   17.59    0.70
  -3   0  -2   16.43    0.75
  -3  -1  -2  123.18    5.13
  -3  -1  -2  132.38    5.13
   3  -1   2  128.29    5.18
   3   1  -2  128.91    5.18
   3  -1   2  128.96    5.19
  -3   1   2  128.13    5.19
  -3   1  -2  127.21    5.16
  -3  -1   2  129.14    5.15
   3   1   2  129.05    5.14
   3  -1  -2  131.64    5.16
   3  -2   2   17.27    0.87
  -3  -2  -2   16.94    0.84
  -3  -2  -2   17.91    0.83
   3  -2   2   17.97    0.89
  -3   2   2   16.88    0.87
   3   2  -2   16.85    0.87
  -3  -2   2   16.15    0.83
   3  -2  -2   17.72    0.85
  -3   2  -2   17.24    0.80
  -3   3   2    1.14    0.21
  -3   3   2    1.28    0.25
   3  -3   2    1.78    0.26
   3  -3   2    1.64    0.27
  -3  -3  -2    1.84    0.23
  -3  -3   2    1.27    0.24
  -3  -3   2    1.73    0.22
  -3   3  -2    1.62    0.18
   3  -3  -2    1.38    0.23
   3  -4   2    3.33    0.55
  -3   4   2    3.14    0.29
  -3   4  -2    3.05    0.27
   3   4   2    2.98    0.25
   3  -4  -2    3.25    0.57
   3   5  -2    3.75    0.17
  -3   5   2    2.94    0.36
   3  -5  -2    3.45    0.22
   3   6  -2    0.21    0.04
  -3  -6  -2    0.15    0.05
   3   6   2    0.18    0.04
   3  -6  -2    0.13    0.06
  -3   6  -2    0.20    0.04
  -3  -7  -2    0.09    0.04
  -3   7   2    0.11    0.03
   3   7  -2    0.07    0.02
   3  -7   2    0.02    0.06
  -3  -7   2    0.08    0.04
   3   7   2    0.08    0.02
  -3   7  -2    0.10    0.03
  -3   8   2    0.37    0.03
   3   8  -2    0.37    0.03
  -3  -8   2    0.35    0.05
  -3   8  -2    0.38    0.03
   3   0   3   73.23    2.71
   3   0  -3   68.10    2.74
  -3   0  -3   68.70    2.73
  -3   0   3   67.21    2.73
  -3   0  -3   63.92    2.77
  -3  -1  -3    7.28    0.37
  -3  -1  -3    7.32    0.33
   3  -1   3    7.29    0.39
  -3   1   3    7.12    0.40
   3   1  -3    7.57    0.41
   3   1   3    7.39    0.36
  -3  -1   3    7.42    0.37
   3  -1  -3    7.47    0.36
  -3   1  -3    7.32    0.38
   3  -2   3   17.21    0.86
   3  -2   3   16.58    0.83
   3   2  -3   15.01    0.83
  -3   2   3   15.60    0.83
  -3  -2  -3   15.86    0.76
   3  -2  -3   16.51    0.79
  -3   2  -3   14.85    0.74
   3   2   3   16.17    0.80
  -3  -2   3   15.66    0.78
  -3  -3  -3    0.56    0.15
   3  -3   3    0.38    0.17
  -3   3   3    0.86    0.19
  -3  -3  -3    0.53    0.15
   3  -3   3    0.75    0.19
  -3   3  -3    0.55    0.11
   3  -3  -3    0.29    0.11
  -3  -3   3    0.40    0.12
  -3  -3   3    0.39    0.17
  -3   4   3    2.83    0.27
   3  -4   3    1.88    0.41
  -3   4  -3    2.62    0.26
   3   4   3    3.29    0.26
   3   5  -3    0.21    0.03
  -3  -5  -3    0.10    0.05
  -3   5   3    0.34    0.26
   3   6  -3    1.54    0.09
  -3  -6  -3    1.58    0.12
   3  -6  -3    1.61    0.12
  -3   6  -3    1.49    0.10
   3   6   3    1.45    0.10
   3   7  -3    0.04    0.02
   3  -7   3    0.06    0.06
  -3  -7  -3    0.01    0.03
   3   7   3    0.02    0.02
  -3   7  -3    0.01    0.02
   3   8  -3    0.21    0.02
  -3   8   3    0.19    0.03
  -3   8  -3    0.20    0.03
  -3  -8   3    0.20    0.04
  -3   0  -4   34.85    1.49
  -3   0   4   32.10    1.44
   3   0   4   37.02    1.42
  -3   0  -4   36.85    1.46
   3   0  -4   35.66    1.45
  -3  -1  -4    5.68    0.26
  -3  -1  -4    5.70    0.33
   3  -1   4    5.65    0.32
  -3   1   4    5.79    0.34
   3   1  -4    5.94    0.35
   3  -1  -4    5.70    0.29
  -3   1  -4    5.53    0.32
   3   1   4    5.73    0.30
  -3  -1   4    5.68    0.30
  -3   1  -4    5.87    0.35
   3  -2   4   21.22    1.02
   3  -2   4   22.36    1.09
  -3   2   4   20.23    1.05
   3   2  -4   20.98    1.07
  -3  -2  -4   20.66    0.94
   3   2   4   21.50    1.00
  -3   2  -4   19.70    0.95
   3  -2  -4   21.16    0.97
  -3  -2   4   20.10    0.98
   3  -3   4    0.26    0.14
  -3   3   4    0.53    0.19
  -3  -3  -4    0.01    0.08
   3  -3   4    0.35    0.13
  -3  -3   4    0.30    0.16
  -3   3  -4    0.19    0.08
  -3  -3   4    0.12    0.10
   3  -3  -4    0.25    0.09
  -3   4   4    1.84    0.23
  -3   4  -4    1.75    0.21
   3   4   4    1.56    0.11
   3   5  -4    0.20    0.03
  -3  -5  -4    0.29    0.06
  -3   5   4    0.26    0.17
   3  -5  -4    0.12    0.05
  -3   5  -4    0.21    0.04
  -3  -6  -4    0.10    0.04
   3   6  -4    0.18    0.03
  -3   6  -4    0.13    0.03
   3  -6  -4    0.10    0.05
  -3  -7  -4    0.04    0.03
   3   7  -4    0.02    0.02
   3  -7   4    0.08    0.06
  -3   7  -4    0.02    0.02
  -3   0  -5    4.09    0.27
   3   0   5    4.51    0.21
  -3   0  -5    4.19    0.24
  -3   0   5    4.57    0.24
   3   0  -5    4.24    0.24
  -3  -1  -5    0.30    0.04
  -3   1   5    0.39    0.09
   3   1  -5    0.44    0.09
   3  -1   5    0.39    0.07
   3   1   5    0.39    0.07
   3  -1  -5    0.28    0.05
  -3  -1   5    0.38    0.06
  -3   1  -5    0.41    0.09
  -3   2   5    1.80    0.24
   3   2  -5    1.93    0.25
   3  -2   5    1.97    0.26
   3  -2   5    2.16    0.21
  -3   2  -5    1.82    0.17
   3   2   5    1.82    0.21
   3  -2  -5    1.91    0.18
  -3  -2   5    1.98    0.18
   3  -3   5    5.08    0.52
  -3   3   5    4.20    0.48
   3  -3   5    4.31    0.58
  -3  -3   5    4.61    0.39
  -3   3  -5    4.23    0.36
   3   4  -5    0.40    0.04
  -3  -4  -5    0.52    0.08
  -3   4  -5    0.42    0.12
   3   4   5    0.38    0.06
   3   5  -5    0.25    0.04
  -3  -5  -5    0.27    0.06
  -3   5   5    0.11    0.17
   3  -5  -5    0.12    0.05
  -3   5  -5    0.24    0.04
   3   6  -5    0.01    0.02
  -3  -6  -5   -0.01    0.03
   3  -6  -5    0.01    0.04
  -3   6  -5    0.03    0.02
   3   7  -5    0.01    0.01
  -3  -7  -5    0.00    0.03
   3   7   5   -0.02    0.02
  -3   7  -5    0.00    0.01
   3   0  -6   29.67    1.23
  -3   0   6   27.02    1.20
   3   0   6   27.63    1.16
  -3   0  -6   27.36    1.25
  -3   0  -6   29.19    1.23
   3   1  -6    0.46    0.11
  -3   1   6    0.67    0.11
  -3  -1  -6    0.44    0.05
   3  -1   6    0.56    0.08
  -3  -1   6    0.45    0.07
  -3   1  -6    0.54    0.09
   3   1   6    0.49    0.08
  -3   1  -6    0.59    0.13
   3  -2   6    2.71    0.25
   3   2  -6    2.62    0.31
  -3   2   6    2.18    0.29
   3  -2  -6    2.60    0.20
  -3   2  -6    2.57    0.22
   3   2   6    3.07    0.30
  -3  -2   6    2.78    0.23
   3  -3   6    3.17    0.37
  -3  -3   6    3.45    0.32
   3  -3  -6    2.52    0.32
  -3   3  -6    3.07    0.25
   3   4  -6    0.62    0.05
  -3  -4  -6    0.53    0.07
  -3   4  -6    0.81    0.15
  -3   4  -6    0.67    0.06
   3   5  -6    0.06    0.04
  -3   5   6    0.13    0.18
  -3   5  -6    0.08    0.03
   3  -5  -6    0.00    0.04
  -3  -6  -6    0.46    0.07
   3   6  -6    0.44    0.04
  -3   6  -6    0.45    0.05
  -3  -7  -6    0.04    0.03
   3   7  -6    0.04    0.02
  -3   7  -6    0.04    0.02
  -3   0  -7    9.11    0.48
  -3   0   7    8.75    0.45
  -3   0  -7    8.87    0.53
   3   0   7    8.83    0.41
   3   0  -7    8.98    0.48
   3   1  -7    0.85    0.16
   3  -1   7    0.75    0.09
  -3   1   7    0.87    0.14
   3   1   7    0.79    0.12
   3  -1  -7    0.66    0.08
  -3   1  -7    0.85    0.15
  -3  -1   7    0.80    0.09
   3  -2   7   -0.04    0.06
   3   2  -7   -0.07    0.10
  -3   2  -7    0.04    0.05
   3  -2  -7    0.09    0.05
   3   2   7    0.20    0.10
  -3  -2   7   -0.02    0.05
   3  -3   7    0.43    0.27
  -3  -3   7   -0.04    0.12
  -3   3  -7    0.08    0.07
   3   4  -7    0.02    0.02
  -3  -4  -7    0.03    0.03
  -3   4  -7    0.08    0.10
  -3   4  -7    0.04    0.02
   3   5  -7    0.04    0.02
  -3   5   7    0.14    0.19
  -3  -5  -7    0.02    0.03
   3  -5  -7    0.02    0.03
  -3   5  -7    0.06    0.03
  -3  -6  -7    0.27    0.06
   3   6  -7    0.23    0.04
  -3   6  -7    0.22    0.03
  -3  -7  -7    0.02    0.03
   3   7  -7    0.01    0.01
  -3   7  -7   -0.01    0.01
  -3   0   8    1.63    0.15
   3   0   8    1.52    0.13
   3   0  -8    1.65    0.17
  -3   0  -8    1.45    0.18
  -3   1   8    0.06    0.08
   3  -1   8    0.02    0.04
   3   1  -8    0.01    0.06
   3  -1  -8    0.04    0.04
  -3   1  -8   -0.08    0.09
  -3   1  -8    0.13    0.06
  -3  -1   8    0.07    0.05
   3   1   8   -0.03    0.06
   3   2  -8    0.10    0.13
  -3  -2   8    0.04    0.07
   3  -2  -8    0.03    0.05
  -3   2  -8    0.14    0.09
   3   3  -8   -0.38    0.20
   3   3  -8    0.00    0.01
  -3   3  -8    0.00    0.07
  -3  -3   8    0.03    0.17
  -3  -4  -8    0.04    0.03
   3   4  -8    0.03    0.02
   3  -4  -8   -0.04    0.03
  -3   4  -8    0.01    0.02
  -3   4  -8    0.01    0.12
  -3   5   8   -0.20    0.17
   3   5  -8    0.01    0.02
  -3  -5  -8    0.03    0.03
   3  -5  -8   -0.05    0.04
  -3   5  -8    0.00    0.02
  -3  -6  -8    0.02    0.02
   3   6  -8    0.00    0.01
  -3   6  -8   -0.01    0.01
  -3  -7  -8    0.03    0.02
   3   7  -8    0.01    0.01
  -3   7  -8    0.01    0.01
  -3   0   9    1.90    0.19
  -3   0  -9    1.92    0.22
   3   0   9    1.87    0.15
   3   0  -9    1.78    0.20
  -3   0  -9    1.72    0.21
  -3   1   9    0.23    0.13
   3   1  -9    0.27    0.13
  -3  -1   9    0.20    0.07
  -3   1  -9    0.29    0.09
   3  -1  -9    0.36    0.08
   3   2  -9    2.77    0.39
  -3   2  -9    2.20    0.22
  -3  -2   9    2.09    0.21
  -3  -3  -9    1.00    0.07
  -3   3  -9    0.97    0.10
  -3   3  -9    0.89    0.06
  -3   3  -9    1.20    0.17
  -3  -4  -9    0.45    0.06
   3   4  -9    0.51    0.04
  -3   4  -9    0.49    0.05
  -3   4  -9    0.45    0.17
   3  -4  -9    0.41    0.06
  -3   5   9   -0.32    0.20
  -3  -5  -9    0.04    0.03
   3   5  -9    0.11    0.02
   3  -5  -9    0.02    0.03
  -3   5  -9    0.04    0.02
  -3  -6  -9   -0.02    0.02
   3   6  -9    0.02    0.02
  -3   6  -9    0.01    0.02
   3   7  -9    0.02    0.02
  -3  -7  -9    0.01    0.02
  -3   7  -9    0.03    0.02
   3   0 -10    0.32    0.13
  -3   1 -10    8.97    0.56
  -3   2 -10    0.03    0.05
   3   3 -10    3.20    0.14
   3   3 -10    3.37    0.20
  -3  -3 -10    3.29    0.16
  -3   3 -10    2.97    0.14
  -3   3 -10    3.14    0.29
   3  -3 -10    2.60    0.17
  -3   3 -10    3.13    0.20
  -3   3 -10    2.89    0.19
  -3  -4 -10    0.05    0.03
   3  -4 -10    0.09    0.03
   3   5 -10    1.32    0.08
  -3  -5 -10    1.30    0.09
  -3   5 -10    1.45    0.08
   3  -5 -10    1.12    0.09
  -3  -6 -10    0.01    0.02
   3   6 -10    0.01    0.02
  -3   6 -10    0.00    0.01
   3   7 -10    0.38    0.03
  -3  -7 -10    0.28    0.04
  -3   7 -10    0.44    0.03
  -3   1 -11    0.52    0.16
   3   2 -11    3.16    0.17
   3   2 -11    3.36    0.22
  -3  -2 -11    3.12    0.15
  -3   2 -11    2.50    0.14
  -3   2 -11    3.24    0.26
  -3   2 -11    2.86    0.20
  -3   2 -11    3.20    0.30
   3   3 -11    0.95    0.10
   3   3 -11    0.95    0.06
  -3  -3 -11    0.92    0.07
  -3   3 -11    0.89    0.06
   3  -3 -11    0.81    0.07
  -3   3 -11    0.61    0.15
  -3   3 -11    0.77    0.10
  -3   3 -11    0.96    0.11
   3   4 -11    0.66    0.05
  -3  -4 -11    0.69    0.07
   3  -4 -11    0.61    0.07
  -3   4 -11    0.74    0.05
  -3   4 -11    0.63    0.09
  -3  -5 -11    0.09    0.03
   3   5 -11    0.10    0.03
  -3   5  11    0.15    0.22
  -3   5 -11    0.10    0.02
   3  -5 -11    0.03    0.04
  -3  -6 -11    0.04    0.02
   3   6 -11    0.04    0.02
  -3   6 -11    0.03    0.02
   3   7 -11    0.04    0.01
  -3   7 -11    0.03    0.01
  -3   0 -12    0.10    0.03
   3   0 -12    0.03    0.03
  -3  -1 -12    0.06    0.03
   3   1 -12    0.02    0.03
   3  -1 -12    0.02    0.03
   3   2 -12    0.03    0.01
  -3  -2 -12    0.01    0.02
   3   2 -12    0.02    0.03
  -3   2 -12    0.03    0.01
  -3   2 -12   -0.01    0.03
  -3   2 -12   -0.03    0.04
  -3  -3 -12    0.04    0.02
   3   3 -12    0.05    0.06
   3   3 -12    0.03    0.03
   3   3 -12    0.06    0.02
  -3   3 -12    0.03    0.02
  -3   3 -12   -0.01    0.05
   3  -3 -12    0.05    0.03
  -3  -4 -12    0.03    0.02
   3   4 -12    0.03    0.02
  -3   4 -12    0.00    0.01
  -3   4 -12   -0.08    0.06
   3  -4 -12    0.02    0.03
  -3   5  12    1.16    0.53
   3   6 -12    0.05    0.02
  -3  -6 -12    0.05    0.02
  -3   6 -12    0.04    0.02
  -3   0 -13    0.07    0.03
   3   0 -13    0.04    0.03
   3   1 -13    0.14    0.05
  -3   1 -13    0.23    0.05
   3  -1 -13    0.15    0.04
  -3  -2 -13    0.11    0.03
   3   2 -13    0.13    0.04
   3   2 -13    0.15    0.02
  -3   2 -13    0.17    0.05
   3  -2 -13    0.10    0.03
  -3   2 -13    0.10    0.06
  -3   2 -13    0.19    0.03
  -3  -3 -13    0.05    0.03
   3   3 -13    0.06    0.07
   3   3 -13    0.09    0.04
   3   3 -13    0.05    0.02
  -3   3 -13    0.05    0.04
  -3   3 -13    0.13    0.06
  -3   3 -13    0.03    0.02
  -3  -4 -13    0.08    0.03
   3   4 -13    0.07    0.02
   3  -4 -13    0.07    0.03
  -3   4 -13    0.05    0.06
  -3   4 -13    0.06    0.02
   3   5 -13    0.11    0.02
  -3  -5 -13    0.10    0.03
  -3   5 -13    0.09    0.02
  -3  -6 -13    0.08    0.03
   3   6 -13    0.00    0.01
  -3   6 -13    0.01    0.02
   3   0 -14    0.17    0.04
  -3   0 -14    0.28    0.06
  -3  -1 -14    0.14    0.04
   3   1 -14    0.16    0.05
  -3   1 -14    0.12    0.04
   3  -1 -14    0.25    0.05
  -3   1 -14    0.18    0.07
   3   2 -14    0.08    0.04
  -3  -2 -14    0.10    0.05
  -3   2 -14    0.08    0.02
   3  -2 -14    0.05    0.04
  -3   2 -14    0.07    0.04
  -3  -3 -14    0.07    0.06
  -3  -3 -14    0.09    0.03
   3   3 -14    0.08    0.05
   3   3 -14    0.08    0.02
  -3   3 -14    0.02    0.05
  -3   3 -14    0.12    0.02
   3  -3 -14    0.08    0.04
  -3   3 -14    0.09    0.04
  -3  -4 -14    0.07    0.03
   3   4 -14    0.06    0.02
  -3   4 -14    0.09    0.02
   3  -4 -14    0.07    0.07
   3   5 -14    0.02    0.01
  -3  -5 -14    0.03    0.02
  -3   5 -14    0.04    0.02
  -3  -6 -14    0.00    0.02
  -3   6 -14    0.01    0.01
   3   0 -15    0.28    0.09
  -3   0 -15    0.22    0.05
  -3  -1 -15   -0.01    0.03
   3   1 -15   -0.01    0.03
  -3   1 -15    0.06    0.05
  -3   1 -15   -0.02    0.03
   3  -1 -15   -0.01    0.04
  -3  -2 -15    0.46    0.06
   3   2 -15    0.28    0.05
   3  -2 -15    0.30    0.05
  -3   2 -15    0.51    0.08
  -3   2 -15    0.43    0.09
   3   3 -15    0.08    0.06
  -3  -3 -15    0.08    0.03
  -3  -3 -15    0.11    0.05
   3  -3 -15    0.11    0.04
  -3   3 -15    0.06    0.05
  -3   3 -15    0.07    0.03
  -3   3 -15    0.08    0.02
  -3  -4 -15   -0.02    0.02
   3   4 -15    0.02    0.02
   3  -4 -15   -0.04    0.03
  -3   4 -15    0.01    0.05
  -3   4 -15    0.02    0.02
  -3  -5 -15   -0.04    0.04
  -3   5 -15    0.01    0.01
  -3   0 -16    0.22    0.04
   3   0 -16    0.29    0.06
  -3   0 -16    0.31    0.08
   3   1 -16    0.08    0.04
  -3  -1 -16   -0.05    0.05
  -3  -1 -16    0.08    0.04
  -3   1 -16    0.06    0.04
  -3   1 -16   -0.01    0.04
   3  -1 -16    0.04    0.03
  -3  -2 -16    0.05    0.05
  -3  -2 -16    0.08    0.03
   3   2 -16    0.03    0.03
   3  -2 -16    0.03    0.04
  -3   2 -16    0.08    0.04
  -3   2 -16    0.04    0.05
  -3  -3 -16    0.06    0.05
  -3  -3 -16    0.03    0.04
   3   3 -16    0.03    0.06
  -3   3 -16    0.03    0.03
   3  -3 -16    0.00    0.04
  -3  -4 -16    0.09    0.03
   3  -4 -16   -0.04    0.06
   3  -4 -16    0.08    0.06
  -3  -5 -16    0.03    0.03
   3   0 -17    0.18    0.05
  -3   0 -17    0.16    0.06
  -3   0 -17    0.23    0.05
  -3  -1 -17    0.08    0.04
  -3  -1 -17    0.04    0.05
   3   1 -17    0.09    0.04
  -3   1 -17    0.14    0.05
  -3   1 -17    0.03    0.03
   3  -1 -17    0.08    0.04
  -3  -2 -17    0.13    0.06
  -3  -2 -17    0.16    0.05
   3   2 -17    0.17    0.06
   3   2 -17    0.19    0.05
   3  -2 -17    0.14    0.06
  -3   2 -17    0.11    0.05
  -3   2 -17    0.14    0.04
  -3  -3 -17    0.02    0.03
   3   3 -17   -0.07    0.04
  -3  -3 -17    0.02    0.05
  -3   3 -17    0.04    0.04
  -3   3 -17   -0.01    0.03
   3  -3 -17   -0.02    0.04
  -3  -4 -17    0.06    0.03
  -3  -5 -17    0.03    0.03
  -3   0 -18    0.22    0.05
  -3   0 -18    0.17    0.06
   3   0 -18    0.17    0.07
   3   1 -18    0.09    0.04
  -3  -1 -18    0.07    0.04
  -3  -1 -18   -0.01    0.04
  -3   1 -18    0.06    0.07
   3  -1 -18    0.01    0.03
  -3   1 -18    0.12    0.05
   3   2 -18    0.22    0.06
   3   2 -18    0.15    0.04
  -3  -2 -18    0.13    0.05
   3  -2 -18    0.13    0.04
  -3   2 -18    0.23    0.06
  -3   2 -18    0.09    0.05
   3   3 -18    0.27    0.06
  -3  -3 -18    0.39    0.06
  -3  -3 -18    0.42    0.06
   3  -3 -18    0.36    0.07
  -3   3 -18    0.26    0.06
  -3  -4 -18    0.18    0.04
   3   0 -19    0.13    0.04
  -3   0 -19    0.11    0.04
  -3   0 -19    0.16    0.06
   3   1 -19    0.04    0.03
   3   1 -19    0.00    0.04
  -3  -1 -19    0.00    0.03
  -3  -1 -19   -0.02    0.04
  -3   1 -19    0.03    0.04
  -3   1 -19    0.03    0.03
   3  -1 -19   -0.02    0.03
   3   2 -19   -0.01    0.04
  -3  -2 -19    0.04    0.03
  -3  -2 -19    0.02    0.04
  -3   2 -19    0.02    0.03
   3  -2 -19    0.09    0.04
  -3   2 -19    0.05    0.04
  -3  -3 -19   -0.05    0.04
  -3  -3 -19    0.05    0.03
   3   3 -19   -0.01    0.04
   3  -3 -19    0.04    0.04
   3  -3 -19    0.04    0.04
  -3   3 -19   -0.01    0.03
  -3  -4 -19    0.07    0.03
   3   0 -20    0.07    0.05
   3   0 -20    0.00    0.03
  -3   0 -20    0.03    0.03
  -3   0 -20    0.04    0.03
  -3  -1 -20    0.19    0.06
  -3  -1 -20    0.13    0.04
   3   1 -20    0.11    0.04
   3   1 -20    0.06    0.04
   3  -1 -20    0.13    0.04
  -3   1 -20    0.12    0.05
   3  -1 -20    0.10    0.05
  -3   1 -20    0.11    0.04
  -3  -2 -20    0.29    0.06
  -3  -2 -20    0.15    0.05
  -3   2 -20    0.13    0.05
  -3   2 -20    0.22    0.05
   3  -2 -20    0.16    0.05
   3  -2 -20    0.15    0.04
   3   3 -20    0.04    0.04
  -3  -3 -20    0.19    0.03
  -3  -3 -20    0.13    0.04
  -3   3 -20    0.09    0.04
   3  -3 -20    0.17    0.05
   3   0 -21    0.01    0.03
  -3   0 -21    0.00    0.03
   3   0 -21    0.00    0.03
  -3   0 -21    0.01    0.03
   3   1 -21    0.03    0.03
  -3  -1 -21    0.00    0.03
  -3   1 -21   -0.01    0.03
   3  -1 -21   -0.03    0.02
   3  -1 -21    0.04    0.04
  -3   1 -21    0.01    0.03
   3   2 -21    0.04    0.03
  -3  -2 -21   -0.04    0.02
  -3  -2 -21    0.00    0.02
  -3   2 -21    0.03    0.03
   3  -2 -21    0.01    0.03
   3  -2 -21   -0.01    0.03
  -3   0 -22    0.19    0.04
  -3   0 -22    0.12    0.04
   3   0 -22    0.13    0.04
  -3  -1 -22    0.03    0.02
   3   1 -22    0.02    0.03
  -3  -1 -22    0.03    0.03
  -3   1 -22    0.01    0.02
   3  -1 -22    0.02    0.03
  -3   1 -22    0.00    0.02
  -4   0   0    4.63    0.26
  -4   0   0    5.37    0.24
   4   0   0    5.83    0.23
  -4   1   0    1.99    0.15
   4   1   0    2.10    0.15
   4  -1   0    2.20    0.16
  -4  -1   0    2.05    0.14
  -4   1   0    2.08    0.17
  -4  -1   0    2.07    0.11
   4  -2   0    4.11    0.31
  -4  -2   0    4.05    0.38
  -4   2   0    3.66    0.25
  -4   2   0    3.86    0.31
  -4  -3   0   -0.03    0.09
  -4   3   0    0.16    0.07
   4  -3   0    0.14    0.12
  -4  -3   0    0.26    0.11
   4  -4   0    0.69    0.31
  -4   4   0    0.37    0.12
   4  -4   0    0.05    0.30
   4   5   0    0.11    0.05
  -4   5   0    0.17    0.15
   4   5   0    0.07    0.03
   4   6   0    0.15    0.03
   4  -6   0    0.14    0.06
   4   7   0    0.02    0.02
  -4   7   0    0.01    0.02
  -4  -7   0    0.03    0.03
  -4  -8   0    0.03    0.03
  -4   8   0    0.05    0.02
  -4   0  -1   12.06    0.56
  -4   0  -1   12.51    0.52
   4   0   1   12.89    0.51
   4   0  -1   12.87    0.52
  -4  -1  -1   35.81    1.48
   4   1  -1   35.90    1.52
   4  -1   1   35.94    1.54
  -4   1   1   37.32    1.55
  -4  -1  -1   35.91    1.50
  -4  -1  -1   35.14    1.49
  -4   1  -1   36.29    1.53
   4  -1  -1   37.64    1.53
  -4   2   1    3.21    0.23
  -4  -2  -1    3.55    0.27
  -4  -2  -1    3.57    0.26
   4  -2   1    3.30    0.28
  -4   2   1    3.45    0.29
  -4   2  -1    3.49    0.24
  -4  -2   1    3.39    0.25
   4  -2  -1    3.58    0.28
  -4   3   1    1.08    0.19
   4  -3   1    0.80    0.19
  -4   3   1    0.98    0.21
   4  -3   1    1.13    0.21
  -4  -3  -1    1.46    0.21
  -4   3  -1    1.27    0.16
  -4  -3   1    1.48    0.21
   4  -3  -1    1.48    0.23
   4   3   1    1.34    0.11
  -4  -3   1    0.87    0.19
  -4   4   1    0.47    0.13
   4  -4   1    0.83    0.29
   4  -4   1    0.16    0.29
   4  -4  -1    0.42    0.31
  -4   4  -1    0.35    0.12
   4  -4  -1   -0.04    0.25
  -4   5   1    2.09    0.32
   4   5  -1    2.35    0.15
   4   5  -1    2.56    0.13
   4   5   1    2.63    0.15
  -4   5  -1    1.72    0.29
   4   6  -1    0.02    0.02
  -4  -6  -1    0.01    0.04
   4  -6  -1   -0.02    0.05
   4   6   1    0.03    0.02
   4   7  -1    0.15    0.03
  -4  -7  -1    0.14    0.04
  -4   7   1    0.14    0.03
  -4  -7   1    0.12    0.05
  -4   7  -1    0.23    0.04
   4   7   1    0.18    0.03
  -4   8   1    0.02    0.01
  -4  -8  -1    0.05    0.02
  -4   8  -1    0.04    0.02
  -4  -8   1    0.02    0.03
   4   0  -2   11.57    0.47
  -4   0   2   10.74    0.47
   4   0   2   10.33    0.44
  -4   0  -2   10.12    0.50
   4   0   2   11.28    0.45
  -4   1   2    3.95    0.26
   4  -1   2    3.68    0.25
   4   1  -2    3.78    0.24
  -4  -1  -2    3.77    0.21
  -4  -1  -2    3.53    0.21
  -4  -1  -2    3.83    0.20
   4  -1   2    3.88    0.25
   4  -1  -2    4.10    0.27
  -4   1  -2    3.91    0.24
  -4  -1   2    3.94    0.22
  -4  -2  -2   11.31    0.57
   4   2  -2   10.34    0.61
   4  -2   2   10.83    0.62
   4  -2   2   10.89    0.62
  -4  -2  -2   10.98    0.57
  -4   2   2   10.62    0.62
   4  -2  -2   11.00    0.59
  -4  -2   2   10.16    0.56
  -4   2  -2   10.67    0.55
  -4   3   2   13.81    0.87
  -4   3   2   14.15    0.75
   4  -3   2   15.34    0.88
  -4  -3  -2   15.01    0.83
  -4  -3  -2   15.12    0.84
   4  -3   2   14.69    0.88
   4  -3  -2   13.96    0.82
  -4  -3   2   15.29    0.90
  -4  -3   2   13.69    0.79
  -4   3  -2   13.65    0.73
  -4   4   2    1.81    0.23
   4  -4   2    1.63    0.41
   4   4   2    1.77    0.18
   4  -4  -2    1.33    0.36
  -4   4  -2    2.07    0.23
  -4   5   2    1.13    0.35
   4   5  -2    0.71    0.06
   4   5  -2    0.63    0.08
   4   5   2    0.63    0.08
   4  -5  -2    0.70    0.13
   4   6  -2    0.47    0.05
   4  -6  -2    0.39    0.07
   4   6   2    0.58    0.06
   4   7  -2    0.32    0.04
  -4   7   2    0.24    0.04
  -4  -7  -2    0.34    0.05
   4   7   2    0.29    0.03
  -4   7  -2    0.30    0.04
  -4   8   2    0.21    0.02
  -4  -8  -2    0.11    0.03
  -4  -8   2    0.16    0.04
  -4   8  -2    0.18    0.02
  -4   0   3    3.69    0.23
   4   0   3    4.18    0.17
   4   0  -3    3.95    0.20
  -4   0  -3    3.81    0.19
  -4   0  -3    3.82    0.24
  -4   1   3    0.30    0.07
   4  -1   3    0.46    0.08
   4  -1   3    0.41    0.09
   4   1  -3    0.46    0.08
  -4  -1  -3    0.42    0.07
  -4  -1  -3    0.39    0.04
  -4  -1   3    0.35    0.06
  -4   1  -3    0.48    0.08
   4  -1  -3    0.48    0.07
   4   1   3    0.41    0.06
   4  -2   3    5.67    0.40
   4   2  -3    4.96    0.38
  -4   2   3    5.17    0.39
  -4  -2  -3    5.26    0.32
   4  -2   3    5.36    0.38
  -4  -2   3    5.45    0.34
  -4   2  -3    5.15    0.33
   4  -2  -3    5.38    0.34
   4  -3   3    4.52    0.42
  -4  -3  -3    4.18    0.38
  -4  -3  -3    3.96    0.35
  -4   3   3    4.58    0.44
   4  -3   3    3.92    0.43
   4  -3  -3    4.62    0.37
  -4  -3   3    4.46    0.43
  -4  -3   3    4.28    0.37
  -4   3  -3    3.81    0.31
  -4   4   3    0.28    0.11
   4   4   3    0.35    0.13
  -4   4  -3    0.38    0.12
  -4   5   3    0.30    0.19
   4   5  -3    0.15    0.06
   4   5  -3    0.25    0.04
  -4  -5  -3    0.21    0.05
  -4   5  -3    0.43    0.22
  -4  -6  -3    0.20    0.05
   4   6  -3    0.16    0.03
   4   6   3    0.14    0.03
  -4   6  -3    0.16    0.04
   4   7  -3    0.01    0.02
  -4  -7  -3    0.02    0.03
   4  -7   3   -0.03    0.08
  -4   7  -3    0.00    0.02
   4   7   3    0.01    0.03
  -4  -8  -3    0.06    0.03
  -4  -8   3    0.04    0.03
  -4   0  -4   15.18    0.65
   4   0  -4   15.11    0.65
  -4   0   4   14.90    0.65
   4   0   4   15.27    0.61
  -4   0  -4   13.84    0.69
  -4  -1  -4    0.24    0.03
   4  -1   4    0.30    0.07
   4   1  -4    0.28    0.08
  -4  -1  -4    0.39    0.08
  -4   1   4    0.25    0.07
  -4  -1   4    0.27    0.05
   4   1   4    0.26    0.05
  -4   1  -4    0.21    0.06
   4  -1  -4    0.22    0.05
   4  -2   4    0.34    0.10
  -4   2   4    0.28    0.12
   4   2  -4    0.16    0.08
  -4  -2  -4    0.13    0.05
   4  -2   4    0.30    0.11
  -4  -2   4    0.21    0.07
  -4   2  -4    0.26    0.08
   4   2   4    0.24    0.09
   4  -2  -4    0.29    0.08
   4  -3   4    1.22    0.25
  -4   3   4    0.87    0.23
   4  -3   4    1.48    0.26
  -4  -3   4    1.42    0.20
   4  -3  -4    1.19    0.19
  -4  -3   4    1.68    0.29
  -4   3  -4    1.09    0.16
  -4  -4  -4   -0.03    0.03
   4   4  -4    0.00    0.03
  -4   4   4   -0.04    0.07
   4   4   4    0.03    0.03
  -4   4  -4   -0.07    0.07
  -4   5   4    0.12    0.16
  -4  -5  -4    0.07    0.04
   4   5  -4    0.05    0.02
   4   6  -4    0.43    0.04
  -4  -6  -4    0.38    0.06
   4   6   4    0.41    0.05
  -4   6  -4    0.51    0.06
   4   7  -4    0.01    0.02
  -4  -7  -4    0.03    0.03
   4  -7   4   -0.08    0.06
   4   7   4   -0.02    0.02
  -4   7  -4    0.00    0.02
  -4   0  -5   31.29    1.39
  -4   0   5   33.54    1.35
   4   0  -5   31.75    1.35
  -4   0  -5   31.79    1.35
   4  -1   5    0.02    0.04
  -4  -1  -5    0.11    0.02
   4   1  -5    0.14    0.07
  -4   1   5    0.08    0.05
  -4  -1  -5    0.20    0.07
   4  -1  -5    0.08    0.03
  -4   1  -5    0.11    0.05
  -4  -1   5    0.11    0.04
  -4   1  -5    0.04    0.04
   4   1   5    0.05    0.04
   4  -2   5    2.10    0.22
   4   2  -5    2.20    0.27
  -4   2   5    2.47    0.27
   4  -2   5    2.56    0.29
  -4  -2   5    2.07    0.19
   4   2   5    1.91    0.20
   4  -2  -5    1.93    0.18
  -4   2  -5    2.04    0.19
  -4   3   5    0.63    0.24
   4  -3   5    0.66    0.17
   4  -3   5    0.67    0.26
  -4  -3   5    0.79    0.22
  -4   3  -5    0.63    0.13
   4   4  -5    0.04    0.02
   4   4   5    0.00    0.04
  -4   4  -5    0.17    0.09
   4   5  -5    0.15    0.03
  -4   5   5    0.25    0.18
  -4  -5  -5    0.18    0.05
  -4   5  -5    0.12    0.03
  -4  -6  -5    0.30    0.06
   4   6  -5    0.36    0.04
   4   6   5    0.35    0.05
  -4   6  -5    0.33    0.05
  -4  -7  -5    0.02    0.03
   4   7  -5    0.01    0.01
   4  -7   5   -0.02    0.05
  -4   7  -5   -0.02    0.02
   4   0  -6   18.28    0.81
  -4   0  -6   17.30    0.84
   4   0   6   18.32    0.75
  -4   0   6   17.53    0.79
  -4   0  -6   17.16    0.80
   4   1  -6    1.89    0.21
  -4  -1  -6    1.83    0.18
   4  -1   6    1.94    0.15
  -4   1   6    1.89    0.20
  -4  -1  -6    1.88    0.11
   4   1   6    1.85    0.16
  -4   1  -6    2.11    0.21
  -4  -1   6    1.87    0.14
  -4   1  -6    1.73    0.17
   4  -1  -6    1.73    0.13
   4   2  -6    0.89    0.19
   4  -2   6    0.81    0.15
  -4   2   6    1.37    0.24
   4  -2   6    0.90    0.21
  -4   2  -6    1.00    0.14
   4  -2  -6    1.18    0.12
  -4  -2   6    1.06    0.15
   4   2   6    1.06    0.18
  -4   3   6    6.15    0.83
   4  -3   6    6.61    0.65
   4  -3  -6    5.23    0.40
  -4   3  -6    5.73    0.39
  -4  -3   6    5.88    0.43
   4   4  -6    0.46    0.04
  -4   4  -6    0.43    0.14
   4   4   6    0.48    0.07
  -4   4  -6    0.48    0.05
  -4   5   6    0.15    0.17
   4   6  -6    0.22    0.03
  -4  -6  -6    0.14    0.04
  -4   6  -6    0.23    0.04
  -4  -7  -6    0.01    0.02
   4   7  -6    0.09    0.02
  -4   7  -6    0.05    0.02
  -4   0   7   26.17    1.09
  -4   0  -7   22.36    1.13
   4   0   7   24.17    1.03
   4   0  -7   25.88    1.13
   4  -1   7    3.26    0.21
  -4  -1  -7    3.00    0.21
   4   1  -7    3.01    0.37
  -4   1   7    3.24    0.28
  -4   1  -7    3.13    0.25
   4  -1  -7    3.16    0.21
   4   1   7    3.06    0.22
  -4  -1   7    3.25    0.21
  -4   1  -7    3.02    0.28
   4   2  -7   -0.21    0.11
   4  -2   7   -0.01    0.13
  -4   2   7   -0.08    0.12
  -4  -2  -7   -0.03    0.03
   4  -2   7   -0.06    0.06
   4   2   7   -0.12    0.08
   4  -2  -7    0.07    0.05
  -4   2  -7    0.03    0.05
  -4  -2   7    0.07    0.06
   4   3  -7    3.98    0.51
  -4  -3   7    4.40    0.46
  -4   3  -7    4.26    0.32
   4   4  -7    0.49    0.04
  -4  -4  -7    0.57    0.07
  -4   4  -7    0.23    0.11
  -4   4  -7    0.45    0.05
  -4   5   7    0.27    0.19
   4   5  -7    0.02    0.02
  -4  -5  -7    0.01    0.03
   4   6  -7    0.28    0.05
  -4  -6  -7    0.13    0.05
  -4   6  -7    0.22    0.04
  -4  -7  -7    0.06    0.02
   4   7  -7    0.01    0.01
  -4   7  -7    0.03    0.02
   4   0   8    9.34    0.54
  -4   0  -8   10.31    0.58
  -4   0   8   11.03    0.54
   4   0  -8   10.42    0.57
   4   1  -8    2.75    0.30
  -4   1   8    2.47    0.27
   4  -1   8    2.77    0.19
  -4   1  -8    2.94    0.29
   4   1   8    2.94    0.23
  -4  -1   8    2.86    0.20
   4  -1  -8    2.90    0.21
  -4   1  -8    2.89    0.25
   4  -2   8    0.25    0.16
   4   2  -8    0.15    0.12
  -4   2   8    0.00    0.19
  -4   2  -8    0.00    0.04
   4  -2  -8    0.00    0.06
  -4  -2   8    0.03    0.07
   4   3  -8    0.20    0.26
   4   3  -8    0.17    0.03
  -4   3  -8    0.09    0.09
   4   4  -8    0.02    0.02
  -4  -4  -8    0.03    0.03
  -4   4  -8    0.02    0.02
  -4   4  -8   -0.12    0.09
  -4  -5  -8    0.23    0.05
  -4   5   8    0.07    0.25
   4   5  -8    0.27    0.04
  -4   5  -8    0.34    0.04
  -4  -6  -8    0.12    0.03
   4   6  -8    0.16    0.03
  -4   6  -8    0.15    0.03
   4   7  -8    0.01    0.02
  -4  -7  -8    0.00    0.02
  -4   7  -8    0.00    0.01
  -4   0   9   10.71    0.58
   4   0  -9   10.63    0.62
  -4   0  -9   10.76    0.62
  -4   0  -9   10.49    0.62
   4   1  -9   -0.09    0.09
  -4  -1   9    0.06    0.06
  -4   1  -9   -0.04    0.04
   4  -1  -9    0.03    0.06
   4   2  -9    0.72    0.24
  -4  -2   9    0.58    0.12
  -4   2  -9    0.76    0.13
  -4  -3  -9    0.09    0.03
   4   3  -9    0.12    0.03
  -4   3  -9    0.07    0.04
  -4   3  -9    0.10    0.02
  -4   3  -9    0.11    0.08
  -4  -4  -9    0.04    0.03
   4   4  -9   -0.01    0.02
  -4   4  -9   -0.16    0.11
  -4   4  -9    0.03    0.02
   4  -4  -9    0.06    0.04
   4   5  -9    0.01    0.02
  -4  -5  -9   -0.01    0.02
  -4   5   9    0.04    0.21
  -4   5  -9    0.02    0.02
  -4  -6  -9    0.21    0.04
   4   6  -9    0.26    0.03
  -4   6  -9    0.23    0.03
  -4  -7  -9    0.02    0.02
   4   7  -9    0.00    0.01
  -4   7  -9   -0.01    0.01
  -4   0  10    5.93    0.48
   4   0 -10    4.90    0.42
  -4   0 -10    5.09    0.41
   4   1 -10    0.46    0.19
  -4   1 -10    0.54    0.15
   4   2 -10    0.34    0.03
  -4   2 -10    0.31    0.10
  -4  -3 -10    0.09    0.03
   4   3 -10    0.13    0.02
  -4   3 -10    0.08    0.02
  -4   3 -10    0.09    0.05
  -4   3 -10    0.10    0.04
  -4   3 -10    0.01    0.07
  -4  -4 -10    0.18    0.05
   4   4 -10    0.19    0.03
  -4   4 -10    0.14    0.07
   4  -4 -10    0.19    0.03
  -4   4 -10   -0.08    0.14
   4   5 -10    0.22    0.03
  -4  -5 -10    0.15    0.04
  -4   5  10   -0.14    0.25
  -4   5 -10    0.19    0.03
  -4  -6 -10    0.10    0.03
   4   6 -10    0.14    0.02
  -4   6 -10    0.15    0.03
  -4   7  10    0.03    0.02
   4   7 -10    0.01    0.01
  -4  -7 -10    0.03    0.02
  -4   7 -10    0.02    0.01
  -4   1 -11    1.39    0.20
  -4   1 -11    1.18    0.13
   4   2 -11    0.30    0.03
  -4   2 -11    0.06    0.08
  -4   2 -11    0.21    0.03
   4   3 -11    0.11    0.02
  -4  -3 -11    0.02    0.09
  -4  -3 -11    0.10    0.03
  -4   3 -11    0.21    0.11
  -4   3 -11    0.15    0.06
  -4   3 -11    0.11    0.02
  -4   3 -11    0.07    0.04
   4   4 -11    0.54    0.05
  -4  -4 -11    0.41    0.06
  -4   4 -11    0.54    0.04
   4  -4 -11    0.42    0.06
  -4   4 -11    0.24    0.10
  -4  -5 -11    0.46    0.06
  -4   5  11    0.32    0.32
   4   5 -11    0.40    0.04
  -4   5 -11    0.45    0.04
   4   6 -11    0.28    0.03
  -4  -6 -11    0.18    0.03
  -4   6 -11    0.23    0.03
  -4   0 -12    0.10    0.03
   4   0 -12    0.09    0.04
  -4  -1 -12    0.57    0.06
   4   1 -12    0.45    0.07
  -4   1 -12    0.60    0.07
   4  -1 -12    0.34    0.07
  -4   1 -12    0.71    0.11
   4   2 -12    0.89    0.06
  -4  -2 -12    0.91    0.07
   4   2 -12    0.96    0.09
  -4   2 -12    0.74    0.05
  -4   2 -12    0.88    0.17
   4  -2 -12    0.65    0.07
  -4   2 -12    0.87    0.09
  -4   2 -12    1.02    0.11
   4   3 -12    0.17    0.03
  -4  -3 -12    0.30    0.08
  -4  -3 -12    0.16    0.03
  -4   3 -12    0.17    0.03
  -4   3 -12    0.08    0.03
  -4   3 -12    0.22    0.06
   4  -3 -12    0.17    0.04
   4   4 -12    0.21    0.03
  -4  -4 -12    0.21    0.04
  -4   4 -12    0.20    0.07
  -4   4 -12    0.24    0.03
  -4  -5 -12    0.04    0.02
   4   5 -12    0.02    0.02
  -4   5 -12    0.02    0.02
   4   6 -12    0.01    0.01
  -4  -6 -12    0.03    0.02
  -4   6 -12    0.02    0.01
   4   0 -13    0.41    0.06
  -4   0 -13    0.59    0.07
  -4  -1 -13    0.38    0.05
   4   1 -13    0.30    0.06
  -4   1 -13    0.53    0.09
   4  -1 -13    0.23    0.05
  -4   1 -13    0.39    0.07
   4   2 -13    0.17    0.04
  -4  -2 -13    0.11    0.03
   4   2 -13    0.16    0.03
  -4   2 -13    0.15    0.04
   4  -2 -13    0.10    0.04
  -4   2 -13    0.13    0.05
  -4   2 -13    0.13    0.02
  -4  -3 -13    0.28    0.04
  -4  -3 -13    0.26    0.07
   4   3 -13    0.35    0.04
  -4   3 -13    0.22    0.05
  -4   3 -13    0.32    0.04
  -4   3 -13    0.25    0.07
   4  -3 -13    0.27    0.05
  -4  -4 -13    0.00    0.02
   4   4 -13    0.02    0.02
  -4   4 -13   -0.05    0.06
   4  -4 -13   -0.03    0.03
  -4   4 -13    0.00    0.01
  -4  -5 -13   -0.01    0.02
   4   5 -13   -0.01    0.01
  -4   5 -13    0.01    0.01
  -4  -6 -13   -0.01    0.02
   4   6 -13    0.02    0.02
  -4   6 -13    0.05    0.02
  -4   0 -14    1.07    0.10
   4   0 -14    0.81    0.09
  -4  -1 -14    0.00    0.02
   4   1 -14    0.05    0.03
  -4   1 -14   -0.02    0.02
   4  -1 -14    0.03    0.03
  -4   1 -14   -0.01    0.04
   4   2 -14    0.13    0.04
  -4  -2 -14    0.17    0.04
   4  -2 -14    0.22    0.05
  -4   2 -14    0.13    0.02
  -4   2 -14    0.14    0.07
  -4   2 -14    0.15    0.05
  -4  -3 -14    0.12    0.03
   4   3 -14    0.18    0.03
  -4  -3 -14    0.15    0.06
   4   3 -14    0.13    0.06
  -4   3 -14    0.10    0.05
  -4   3 -14    0.14    0.02
  -4   3 -14    0.09    0.04
   4  -3 -14    0.11    0.04
   4   4 -14    0.05    0.02
  -4  -4 -14    0.06    0.03
  -4   4 -14    0.05    0.07
   4  -4 -14    0.04    0.04
  -4   4 -14    0.06    0.03
   4   5 -14    0.00    0.01
  -4  -5 -14    0.00    0.02
  -4   5 -14    0.02    0.01
  -4  -6 -14   -0.01    0.03
  -4   6 -14    0.02    0.01
  -4   0 -15    0.27    0.05
  -4   0 -15    0.21    0.08
  -4  -1 -15    0.35    0.06
   4   1 -15    0.31    0.06
  -4  -1 -15    0.38    0.09
  -4   1 -15    0.29    0.08
  -4   1 -15    0.31    0.06
   4  -1 -15    0.24    0.09
   4   2 -15    0.04    0.03
  -4  -2 -15    0.03    0.06
  -4  -2 -15    0.03    0.03
  -4   2 -15    0.08    0.04
  -4   2 -15    0.02    0.04
   4  -2 -15    0.05    0.04
  -4  -3 -15    0.28    0.05
   4   3 -15    0.31    0.07
  -4   3 -15    0.25    0.06
  -4   3 -15    0.20    0.05
   4  -3 -15    0.27    0.06
  -4   3 -15    0.30    0.03
  -4  -4 -15    0.03    0.03
  -4   4 -15    0.08    0.02
  -4  -5 -15    0.01    0.03
  -4   5 -15    0.04    0.02
  -4   0 -16    0.06    0.05
  -4   0 -16    0.07    0.03
   4   0 -16    0.06    0.04
  -4  -1 -16   -0.02    0.03
   4   1 -16    0.04    0.03
  -4  -1 -16    0.02    0.04
   4  -1 -16   -0.01    0.03
  -4   1 -16    0.02    0.03
  -4   1 -16    0.03    0.04
  -4  -2 -16    0.08    0.04
  -4  -2 -16   -0.01    0.02
   4   2 -16    0.02    0.03
  -4   2 -16    0.00    0.03
  -4   2 -16    0.05    0.05
   4  -2 -16    0.04    0.04
   4   3 -16    0.10    0.05
  -4  -3 -16    0.10    0.05
  -4  -3 -16    0.07    0.05
  -4   3 -16    0.08    0.05
  -4   3 -16    0.07    0.06
   4  -3 -16   -0.02    0.04
  -4  -4 -16    0.00    0.02
  -4  -5 -16   -0.03    0.02
  -4   0 -17    0.05    0.04
   4   0 -17    0.08    0.04
  -4   0 -17    0.07    0.04
  -4  -1 -17    0.06    0.04
  -4  -1 -17    0.05    0.04
   4   1 -17   -0.03    0.03
   4  -1 -17    0.06    0.03
  -4   1 -17    0.00    0.04
  -4   1 -17    0.02    0.03
   4   2 -17    0.19    0.05
  -4  -2 -17    0.27    0.06
  -4   2 -17    0.21    0.05
   4  -2 -17    0.17    0.06
  -4   2 -17    0.33    0.08
   4   3 -17    0.13    0.05
  -4  -3 -17    0.18    0.05
  -4  -3 -17    0.13    0.04
  -4   3 -17    0.10    0.05
  -4   3 -17    0.07    0.04
   4  -3 -17    0.16    0.05
  -4  -4 -17    0.02    0.03
   4  -4 -17   -0.09    0.05
  -4  -5 -17    0.00    0.03
  -4   0 -18   -0.02    0.04
   4   0 -18   -0.03    0.03
   4   1 -18    0.12    0.05
  -4  -1 -18    0.08    0.05
  -4  -1 -18    0.19    0.05
  -4   1 -18    0.08    0.05
  -4   1 -18    0.18    0.05
   4  -1 -18    0.09    0.04
  -4  -2 -18    0.03    0.03
   4   2 -18    0.05    0.04
  -4  -2 -18    0.08    0.05
   4   2 -18    0.02    0.03
  -4   2 -18    0.02    0.03
  -4   2 -18   -0.04    0.03
   4  -2 -18   -0.01    0.03
  -4  -3 -18    0.04    0.05
  -4  -3 -18    0.18    0.05
   4   3 -18    0.13    0.05
  -4   3 -18    0.17    0.05
   4  -3 -18    0.19    0.05
  -4  -4 -18    0.06    0.03
  -4   0 -19    0.68    0.08
  -4   0 -19    0.63    0.10
   4   0 -19    0.40    0.07
  -4  -1 -19    0.21    0.04
   4   1 -19    0.10    0.03
  -4  -1 -19    0.12    0.05
   4   1 -19    0.18    0.05
   4  -1 -19    0.12    0.04
  -4   1 -19    0.13    0.04
  -4   1 -19    0.12    0.05
  -4  -2 -19    0.11    0.04
   4   2 -19    0.09    0.05
  -4  -2 -19    0.19    0.05
  -4   2 -19    0.11    0.04
  -4   2 -19    0.14    0.04
   4  -2 -19    0.24    0.07
  -4  -3 -19    0.09    0.04
   4   3 -19    0.09    0.04
  -4  -3 -19    0.09    0.04
  -4   3 -19    0.13    0.04
   4  -3 -19    0.14    0.04
  -4  -4 -19    0.16    0.04
  -4   0 -20   -0.02    0.03
   4   0 -20   -0.04    0.03
  -4   0 -20    0.02    0.03
   4   0 -20   -0.04    0.04
   4   1 -20    0.04    0.04
   4   1 -20    0.00    0.03
  -4  -1 -20   -0.03    0.03
  -4  -1 -20    0.00    0.03
  -4   1 -20   -0.02    0.03
   4  -1 -20    0.01    0.03
   4  -1 -20   -0.02    0.04
  -4   1 -20    0.00    0.04
   4   2 -20   -0.02    0.04
  -4  -2 -20    0.08    0.04
  -4  -2 -20    0.09    0.04
   4  -2 -20    0.07    0.04
  -4   2 -20    0.03    0.03
  -4   2 -20    0.09    0.04
   4  -2 -20    0.11    0.07
   4   3 -20    0.00    0.03
  -4  -3 -20    0.00    0.03
  -4  -3 -20    0.05    0.08
   4  -3 -20   -0.02    0.03
  -4   0 -21    0.01    0.05
   4   0 -21    0.02    0.03
   4   0 -21    0.00    0.04
   4   1 -21   -0.01    0.03
  -4  -1 -21   -0.02    0.03
  -4  -1 -21    0.02    0.03
  -4   1 -21   -0.01    0.02
  -4   1 -21   -0.01    0.03
   4  -1 -21   -0.05    0.03
   4  -1 -21   -0.04    0.03
  -4  -2 -21   -0.01    0.02
  -4  -2 -21    0.05    0.03
   4   2 -21   -0.01    0.03
   4  -2 -21   -0.02    0.03
  -4   2 -21    0.02    0.03
  -4   0 -22    0.00    0.02
  -4   0 -22    0.00    0.03
   4   0 -22    0.00    0.03
  -4  -1 -22    0.02    0.02
  -4   1 -22   -0.03    0.02
  -5   0   0   -0.01    0.03
  -5   0   0    0.01    0.01
  -5   1   0    0.03    0.03
  -5   1   0   -0.03    0.02
   5  -1   0   -0.04    0.02
  -5  -1   0    0.01    0.02
  -5  -2   0    0.06    0.05
  -5   2   0    0.01    0.03
   5  -2   0    0.09    0.06
  -5   2   0    0.04    0.05
  -5  -2   0    0.12    0.05
  -5   3   0   -0.03    0.05
  -5  -3   0   -0.05    0.12
  -5  -3   0   -0.12    0.08
   5  -3   0   -0.15    0.09
   5  -4   0   -0.31    0.27
  -5   4   0    0.11    0.09
   5  -4   0    0.13    0.24
   5   5   0    0.01    0.03
   5   5   0    0.04    0.03
   5   6   0    0.03    0.02
  -5  -7   0    0.01    0.03
  -5   7   0    0.02    0.02
   5   7   0    0.01    0.02
  -5   8   0    0.01    0.01
  -5  -8   0   -0.05    0.02
  -5   0   1   48.38    2.15
  -5   0  -1   50.12    2.16
  -5   0  -1   52.65    2.12
   5   0  -1   56.87    2.11
   5   0   1   55.74    2.10
  -5   1   1   25.30    1.13
  -5   1   1   24.47    1.11
  -5  -1  -1   26.67    1.08
  -5  -1  -1   25.40    1.06
   5   1  -1   25.88    1.10
   5  -1   1   25.65    1.12
   5  -1  -1   26.31    1.10
  -5   1  -1   25.03    1.11
  -5  -1   1   25.76    1.07
  -5  -1   1   24.39    1.03
  -5  -2  -1   15.10    0.75
  -5   2   1   14.13    0.72
  -5   2   1   14.94    0.80
   5  -2   1   15.10    0.78
  -5  -2  -1   15.36    0.73
   5  -2  -1   15.38    0.76
  -5   2  -1   13.91    0.80
  -5   2  -1   14.66    0.73
  -5   3   1   16.69    1.27
   5  -3   1   17.72    0.99
  -5  -3  -1   17.79    0.93
  -5   3   1   15.67    0.82
   5  -3   1   16.97    0.95
  -5  -3  -1   17.03    0.90
  -5   3  -1   16.37    0.83
   5   3   1   14.21    0.69
  -5  -3   1   17.09    0.89
  -5  -3   1   16.87    0.95
   5  -3  -1   15.81    0.91
  -5   4   1    0.17    0.09
   5  -4   1    0.07    0.25
   5  -4   1   -0.12    0.29
   5  -4  -1    0.61    0.29
  -5   4  -1    0.36    0.11
   5   5  -1    0.42    0.05
  -5   5   1    0.29    0.16
   5   5  -1    0.38    0.06
  -5   5  -1    0.63    0.19
   5   5   1    0.35    0.06
   5   5   1    0.38    0.07
  -5  -6  -1    0.17    0.05
   5   6  -1    0.17    0.03
   5   6   1    0.14    0.03
  -5  -7  -1    0.11    0.04
   5   7  -1    0.15    0.03
  -5   7   1    0.11    0.03
   5   7   1    0.15    0.03
  -5   7  -1    0.12    0.03
  -5  -7   1    0.05    0.04
  -5   8   1    0.03    0.01
  -5  -8  -1   -0.02    0.02
  -5  -8   1    0.04    0.04
  -5   8  -1    0.03    0.01
  -5   0   2  151.00    5.96
   5   0  -2  152.86    5.95
  -5   0  -2  145.56    6.00
   5   0   2  152.78    5.92
   5   0   2  147.81    5.93
   5  -1   2    0.09    0.04
  -5   1   2    0.08    0.06
  -5  -1  -2    0.08    0.02
  -5  -1  -2    0.09    0.03
  -5  -1  -2    0.03    0.03
   5   1  -2    0.05    0.04
  -5  -1   2    0.10    0.03
  -5  -1   2    0.03    0.03
   5  -1  -2    0.06    0.04
  -5   1  -2    0.04    0.04
  -5  -2  -2    1.16    0.13
  -5  -2  -2    1.06    0.15
   5   2  -2    1.10    0.16
   5  -2   2    1.09    0.16
   5  -2   2    0.90    0.17
  -5   2   2    0.98    0.17
  -5   2  -2    1.14    0.14
   5  -2  -2    1.17    0.15
  -5  -2   2    0.94    0.13
   5  -3   2    1.44    0.26
  -5  -3  -2    1.88    0.24
  -5   3   2    1.53    0.31
  -5  -3  -2    1.23    0.22
   5  -3   2    1.52    0.27
  -5   3   2    1.36    0.18
   5  -3  -2    1.42    0.21
  -5   3  -2    1.41    0.18
  -5  -3   2    1.83    0.28
  -5  -3   2    1.58    0.22
  -5   4   2    0.12    0.07
   5  -4  -2    0.08    0.25
   5   5  -2    0.00    0.02
  -5   5   2    0.06    0.15
   5   5  -2    0.07    0.04
   5   5   2    0.06    0.04
  -5   5  -2    0.00    0.15
   5   6  -2    0.52    0.05
  -5  -6  -2    0.45    0.07
   5   6   2    0.60    0.06
  -5  -7  -2    0.00    0.03
   5   7  -2    0.03    0.02
   5   7   2    0.03    0.02
  -5   7  -2    0.01    0.02
  -5  -7   2    0.04    0.04
  -5  -8  -2   -0.01    0.02
  -5   8   2    0.00    0.01
  -5   8  -2    0.02    0.01
  -5  -8   2    0.05    0.04
   5   0   3   15.92    0.62
  -5   0   3   15.14    0.66
   5   0  -3   15.47    0.66
  -5   0  -3   14.74    0.71
   5   0   3   15.28    0.63
   5  -1   3    5.24    0.31
   5   1  -3    5.10    0.32
   5  -1   3    5.06    0.31
  -5  -1  -3    5.02    0.22
  -5  -1  -3    5.12    0.24
  -5  -1  -3    4.74    0.28
  -5   1   3    5.09    0.32
   5  -1  -3    4.96    0.27
  -5   1  -3    4.71    0.30
  -5  -1   3    4.99    0.27
  -5   2   3    4.77    0.38
  -5  -2  -3    5.20    0.33
   5   2  -3    4.63    0.36
   5  -2   3    4.95    0.37
   5  -2   3    4.97    0.38
  -5  -2  -3    4.85    0.30
  -5  -2   3    4.64    0.31
   5  -2  -3    4.95    0.33
  -5   2  -3    4.94    0.32
  -5  -3  -3    5.38    0.41
  -5   3   3    5.36    0.50
   5  -3   3    5.86    0.48
   5  -3   3    5.42    0.51
  -5  -3  -3    5.72    0.48
  -5   3  -3    5.22    0.37
  -5  -3   3    5.05    0.47
  -5  -3   3    5.45    0.41
   5  -3  -3    5.32    0.42
  -5   4   3   -0.07    0.09
   5   4   3   -0.13    0.10
  -5   4  -3   -0.12    0.07
   5   5  -3    0.01    0.02
   5   5  -3    0.05    0.04
  -5   5   3    0.08    0.16
  -5  -5  -3   -0.01    0.03
   5   5   3    0.00    0.04
  -5   5  -3    0.18    0.18
  -5  -6  -3    0.24    0.06
   5   6  -3    0.21    0.03
  -5   6  -3    0.22    0.04
   5   6   3    0.23    0.04
   5   7  -3    0.02    0.02
  -5  -7  -3    0.01    0.03
  -5   7  -3    0.01    0.02
  -5   0  -4    1.22    0.13
  -5   0   4    1.14    0.10
   5   0   4    1.38    0.07
   5   0  -4    1.28    0.10
   5  -1   4    1.14    0.13
   5   1  -4    0.89    0.12
  -5   1   4    0.72    0.11
   5  -1   4    0.84    0.11
  -5  -1  -4    0.95    0.11
  -5  -1  -4    0.86    0.05
   5  -1  -4    0.74    0.08
   5   1   4    0.92    0.10
  -5  -1   4    0.84    0.08
  -5   1  -4    0.81    0.12
  -5  -2  -4    0.10    0.06
   5  -2   4   -0.05    0.07
   5  -2   4   -0.05    0.07
   5   2  -4   -0.02    0.06
  -5  -2  -4    0.03    0.04
   5  -2  -4    0.13    0.06
  -5   2  -4   -0.01    0.03
  -5  -2   4    0.04    0.05
   5  -3   4    0.09    0.17
  -5   3   4    0.10    0.19
  -5  -3  -4    0.02    0.11
   5  -3   4    0.02    0.14
  -5   3  -4    0.08    0.07
   5  -3  -4    0.14    0.10
  -5  -3   4    0.21    0.12
  -5   4   4    0.06    0.10
  -5  -4  -4   -0.03    0.03
   5   4  -4    0.00    0.02
  -5   4  -4   -0.02    0.08
   5   4   4    0.00    0.03
   5   5  -4    0.07    0.02
  -5  -5  -4    0.06    0.04
  -5   5   4    0.13    0.18
   5   5  -4    0.05    0.05
  -5  -6  -4    0.02    0.04
   5   6  -4    0.00    0.02
  -5   6  -4   -0.01    0.02
   5   6   4   -0.04    0.03
   5   7  -4    0.01    0.01
  -5  -7  -4    0.00    0.03
  -5   7  -4   -0.02    0.02
   5   0  -5   11.61    0.55
  -5   0   5   11.90    0.55
   5   0   5   11.91    0.49
  -5   0  -5   11.27    0.59
   5   1  -5    5.86    0.38
  -5  -1  -5    5.62    0.25
  -5  -1  -5    5.59    0.34
   5  -1   5    5.66    0.37
  -5   1   5    5.63    0.37
   5  -1   5    6.06    0.33
  -5   1  -5    5.64    0.35
   5  -1  -5    5.91    0.31
  -5  -1   5    5.51    0.30
   5   1   5    5.88    0.30
   5   2  -5    1.47    0.23
   5  -2   5    1.98    0.21
   5  -2   5    1.90    0.24
  -5   2   5    1.46    0.23
   5   2   5    1.65    0.19
   5  -2  -5    1.57    0.16
  -5  -2   5    1.51    0.16
   5  -3   5    3.62    0.41
  -5  -3  -5    3.74    0.39
   5  -3   5    3.65    0.46
  -5  -3   5    3.73    0.33
  -5   3  -5    3.81    0.30
   5  -3  -5    2.93    0.30
   5   4  -5    0.01    0.02
  -5   4   5    0.08    0.10
  -5  -4  -5    0.06    0.03
   5   4   5    0.00    0.04
  -5   4  -5   -0.08    0.07
  -5   5   5    0.00    0.16
  -5  -5  -5    0.02    0.04
   5   5  -5    0.00    0.02
   5   6  -5    0.11    0.02
  -5  -6  -5    0.11    0.04
  -5   6  -5    0.11    0.03
   5   7  -5    0.03    0.02
  -5  -7  -5   -0.01    0.02
  -5   0  -6   12.86    0.60
   5   0   6   12.85    0.54
   5   0  -6   12.85    0.62
  -5   0   6   12.81    0.60
  -5   0  -6   12.06    0.64
  -5  -1  -6   -0.01    0.05
   5   1  -6   -0.02    0.05
  -5  -1  -6    0.02    0.02
  -5   1   6    0.09    0.09
   5  -1   6    0.03    0.03
  -5   1  -6    0.00    0.04
   5  -1  -6    0.00    0.03
  -5  -1   6    0.01    0.03
   5  -2   6    0.57    0.16
   5  -2   6    0.51    0.16
   5   2  -6    0.23    0.11
  -5  -2  -6    0.31    0.05
  -5   2   6    0.54    0.17
   5  -2  -6    0.17    0.06
   5   2   6    0.34    0.10
  -5   2  -6    0.41    0.11
  -5  -2   6    0.30    0.08
   5  -3   6    0.56    0.26
  -5   3   6    0.61    0.29
   5   3  -6    0.07    0.20
  -5  -3  -6    0.25    0.17
   5  -3  -6    0.38    0.14
  -5   3  -6    0.30    0.11
  -5  -3   6    0.38    0.13
   5   4  -6    0.22    0.03
  -5  -4  -6    0.23    0.04
   5   4   6    0.25    0.05
  -5   4  -6    0.27    0.04
  -5   4  -6    0.15    0.09
  -5  -5  -6    0.04    0.03
  -5   5   6    0.12    0.17
   5   5  -6   -0.01    0.02
  -5   5  -6   -0.01    0.03
  -5  -6  -6    0.25    0.05
   5   6  -6    0.26    0.04
  -5   6  -6    0.29    0.04
   5   7  -6    0.02    0.01
  -5  -7  -6    0.00    0.02
  -5   7  -6   -0.02    0.01
  -5   0   7    4.39    0.28
   5   0   7    4.23    0.22
   5   0  -7    3.95    0.32
  -5   0  -7    4.43    0.31
  -5   0  -7    4.51    0.29
   5   1  -7    4.00    0.34
   5  -1   7    3.80    0.23
  -5  -1  -7    3.92    0.30
  -5   1   7    3.74    0.32
  -5   1  -7    3.81    0.29
  -5  -1   7    3.65    0.25
   5   1   7    3.46    0.24
   5  -1  -7    3.85    0.24
   5   2  -7    1.35    0.26
  -5   2   7    1.14    0.26
   5  -2   7    1.53    0.29
   5  -2   7    1.86    0.21
  -5  -2  -7    1.20    0.13
  -5  -2   7    1.66    0.16
   5  -2  -7    1.40    0.14
  -5   2  -7    1.47    0.18
   5   3  -7    0.13    0.21
  -5  -3   7    0.15    0.14
  -5   3  -7    0.06    0.06
  -5  -4  -7    0.41    0.06
   5   4  -7    0.37    0.04
  -5   4  -7    0.25    0.12
  -5   4  -7    0.40    0.04
  -5   5   7    0.09    0.17
   5   5  -7    0.40    0.04
  -5  -5  -7    0.46    0.08
  -5   5  -7    0.44    0.05
  -5  -6  -7    0.28    0.07
   5   6  -7    0.26    0.05
  -5   6  -7    0.28    0.06
   5   7  -7    0.04    0.02
  -5  -7  -7    0.07    0.03
  -5   7  -7    0.07    0.02
   5   0  -8    3.98    0.30
  -5   0   8    4.25    0.28
   5   0   8    3.84    0.22
  -5   0  -8    4.03    0.31
   5  -1   8    1.59    0.13
  -5  -1  -8    1.55    0.14
  -5   1   8    1.62    0.24
   5   1  -8    1.22    0.22
  -5  -1   8    1.56    0.15
   5  -1  -8    1.37    0.15
   5   1   8    1.28    0.16
  -5   1  -8    1.42    0.18
  -5   1  -8    1.68    0.22
  -5   2   8    1.42    0.32
   5  -2   8    1.32    0.27
   5   2  -8    1.58    0.30
  -5   2  -8    1.89    0.20
  -5  -2   8    1.85    0.19
   5  -2  -8    1.73    0.17
   5   3   8   -0.01    0.03
  -5   3  -8    0.04    0.06
  -5  -4  -8    0.37    0.06
   5   4  -8    0.36    0.04
  -5   4  -8    0.34    0.04
  -5  -5  -8    0.21    0.04
   5   5  -8    0.14    0.03
  -5   5   8    0.21    0.20
  -5   5  -8    0.18    0.03
   5   6  -8    0.11    0.02
  -5  -6  -8    0.05    0.03
  -5   6  -8    0.13    0.03
   5   7  -8   -0.02    0.01
  -5  -7  -8    0.03    0.02
  -5   7  -8    0.01    0.02
  -5   0   9    0.69    0.14
   5   0  -9    0.59    0.16
  -5   0  -9    0.58    0.14
   5   1  -9    0.98    0.23
  -5   1   9    0.51    0.18
   5  -1  -9    0.96    0.13
  -5   1  -9    0.96    0.15
  -5  -1   9    0.95    0.14
   5   2  -9   -0.23    0.19
  -5   2  -9   -0.03    0.05
  -5  -2   9    0.03    0.11
  -5  -3  -9   -0.02    0.03
   5   3  -9    0.04    0.02
  -5   3  -9   -0.01    0.06
  -5   3  -9    0.00    0.03
  -5   3  -9    0.06    0.02
   5   4  -9    0.10    0.02
  -5  -4  -9    0.12    0.04
  -5   4  -9    0.10    0.02
  -5   4  -9    0.06    0.13
  -5  -5  -9    0.09    0.03
  -5   5   9   -0.21    0.20
  -5   5  -9    0.09    0.02
  -5  -6  -9    0.08    0.03
   5   6  -9    0.13    0.03
  -5   6  -9    0.09    0.02
  -5  -7  -9   -0.01    0.02
   5   7  -9    0.01    0.01
  -5   7  -9    0.00    0.01
  -5   0  10    0.10    0.12
   5   1 -10    0.30    0.18
  -5  -1  10    0.58    0.13
  -5   1 -10    0.27    0.10
   5   2 -10    0.33    0.03
   5   2 -10    0.26    0.06
  -5  -2 -10    0.23    0.03
  -5   2 -10    0.15    0.05
  -5   2 -10    0.28    0.13
  -5  -3 -10    0.36    0.05
   5   3 -10    0.38    0.04
  -5   3 -10    0.20    0.10
  -5   3 -10    0.38    0.07
  -5   3 -10    0.38    0.04
  -5   3 -10    0.31    0.13
  -5  -4 -10    0.09    0.05
   5   4 -10    0.09    0.02
  -5   4 -10    0.12    0.15
  -5   4 -10    0.06    0.02
   5   5 -10    0.08    0.02
  -5  -5 -10    0.04    0.03
  -5   5  10   -0.08    0.22
  -5   5 -10    0.08    0.02
  -5  -6 -10    0.05    0.02
   5   6 -10    0.02    0.02
  -5   6 -10    0.01    0.02
  -5  -7 -10   -0.01    0.02
   5   7 -10    0.02    0.01
  -5   7 -10    0.00    0.01
  -5  -1 -11    0.59    0.06
  -5   1 -11    0.67    0.08
  -5   1 -11    0.67    0.10
  -5   1 -11    0.82    0.19
   5   2 -11    1.43    0.08
   5   2 -11    1.47    0.12
  -5  -2 -11    1.42    0.09
  -5   2 -11    1.24    0.07
  -5   2 -11    1.42    0.12
   5   3 -11    1.28    0.07
  -5  -3 -11    1.32    0.09
  -5   3 -11    1.16    0.11
  -5   3 -11    1.11    0.12
   5  -3 -11    1.13    0.13
  -5   3 -11    1.27    0.22
  -5   3 -11    1.11    0.07
   5   4 -11    0.11    0.02
  -5  -4 -11    0.10    0.03
  -5   4 -11    0.20    0.07
  -5   4 -11    0.08    0.02
  -5   4 -11    0.03    0.17
   5   5 -11    0.02    0.02
  -5   5  11    0.09    0.32
  -5  -5 -11    0.02    0.02
  -5   5 -11    0.05    0.02
  -5  -6 -11    0.03    0.03
   5   6 -11    0.07    0.02
  -5   6 -11    0.06    0.02
   5   0 -12    0.26    0.05
   5   1 -12    1.82    0.18
  -5  -1 -12    1.97    0.12
  -5   1 -12    2.06    0.13
  -5   1 -12    2.20    0.17
   5   2 -12   -0.01    0.03
   5   2 -12    0.04    0.02
  -5  -2 -12   -0.01    0.02
  -5   2 -12    0.06    0.05
   5  -2 -12    0.01    0.03
  -5   2 -12    0.05    0.03
  -5   2 -12    0.03    0.02
  -5   2 -12    0.04    0.07
  -5  -3 -12    0.10    0.03
  -5  -3 -12   -0.06    0.07
  -5   3 -12    0.10    0.02
   5  -3 -12    0.16    0.04
  -5   3 -12   -0.08    0.10
  -5   3 -12    0.10    0.04
  -5   3 -12   -0.04    0.05
  -5  -4 -12    0.01    0.02
   5   4 -12    0.01    0.01
  -5   4 -12    0.01    0.01
  -5   4 -12   -0.05    0.05
  -5  -5 -12    0.33    0.05
   5   5 -12    0.31    0.04
  -5   5 -12    0.33    0.03
   5   6 -12    0.01    0.01
  -5  -6 -12   -0.02    0.03
  -5   6 -12    0.01    0.01
  -5   0 -13    0.11    0.06
   5   0 -13    0.09    0.04
  -5   0 -13    0.10    0.04
   5   1 -13    0.18    0.05
  -5  -1 -13    0.08    0.03
  -5   1 -13    0.13    0.04
  -5   1 -13    0.17    0.06
   5  -1 -13    0.03    0.04
   5   2 -13    0.18    0.05
  -5  -2 -13    0.15    0.03
  -5  -2 -13    0.19    0.07
  -5   2 -13    0.18    0.05
  -5   2 -13    0.30    0.07
  -5   2 -13    0.14    0.02
   5  -2 -13    0.08    0.04
  -5  -3 -13    0.09    0.03
   5   3 -13    0.05    0.02
   5   3 -13   -0.15    0.09
  -5   3 -13    0.15    0.05
  -5   3 -13    0.07    0.02
  -5   3 -13    0.11    0.04
   5  -3 -13    0.04    0.05
  -5  -4 -13    0.03    0.02
   5   4 -13    0.04    0.02
  -5   4 -13    0.07    0.02
  -5   4 -13    0.11    0.06
   5   5 -13    0.01    0.01
  -5  -5 -13    0.03    0.02
  -5   5 -13    0.02    0.01
   5   6 -13    0.03    0.02
  -5  -6 -13   -0.02    0.02
  -5   6 -13    0.03    0.01
   5   0 -14    0.11    0.04
  -5   0 -14    0.05    0.05
  -5   0 -14    0.05    0.04
  -5  -1 -14    0.13    0.06
  -5  -1 -14    0.05    0.03
   5   1 -14    0.06    0.03
   5  -1 -14   -0.02    0.04
  -5   1 -14    0.05    0.03
  -5   1 -14    0.05    0.04
   5   2 -14    0.03    0.03
  -5  -2 -14    0.05    0.07
  -5  -2 -14    0.01    0.02
  -5   2 -14   -0.03    0.03
  -5   2 -14   -0.01    0.05
   5  -2 -14    0.11    0.04
  -5   2 -14    0.02    0.02
  -5  -3 -14    0.91    0.08
  -5  -3 -14    0.82    0.12
   5   3 -14    0.78    0.11
  -5   3 -14    0.93    0.06
  -5   3 -14    0.95    0.11
   5  -3 -14    0.76    0.09
  -5   3 -14    0.79    0.10
   5   4 -14    0.01    0.02
  -5  -4 -14    0.00    0.02
  -5   4 -14    0.03    0.02
   5   5 -14    0.01    0.01
  -5  -5 -14    0.00    0.02
  -5   5 -14    0.01    0.01
  -5  -6 -14   -0.02    0.02
  -5   6 -14    0.00    0.01
  -5   0 -15    0.47    0.09
  -5   0 -15    0.29    0.05
   5   1 -15    0.06    0.04
  -5  -1 -15    0.02    0.03
  -5  -1 -15    0.08    0.06
  -5   1 -15   -0.01    0.04
   5  -1 -15    0.01    0.03
  -5   1 -15    0.05    0.03
   5   2 -15    1.09    0.11
  -5  -2 -15    1.08    0.12
  -5  -2 -15    1.13    0.09
   5  -2 -15    0.96    0.10
  -5   2 -15    1.01    0.13
  -5   2 -15    1.17    0.11
   5   3 -15    0.07    0.06
  -5  -3 -15   -0.01    0.05
  -5  -3 -15    0.06    0.03
   5  -3 -15    0.05    0.05
  -5   3 -15    0.05    0.02
  -5   3 -15    0.10    0.04
  -5   3 -15    0.01    0.04
  -5  -4 -15    0.03    0.02
  -5   4 -15    0.05    0.02
  -5  -5 -15    0.03    0.03
  -5   5 -15    0.03    0.02
   5   0 -16    0.04    0.04
  -5   0 -16   -0.01    0.03
  -5   0 -16    0.01    0.05
   5   1 -16    0.13    0.04
  -5  -1 -16    0.11    0.06
  -5  -1 -16    0.17    0.05
   5  -1 -16    0.21    0.05
  -5   1 -16    0.18    0.06
  -5   1 -16    0.19    0.05
   5   2 -16    0.10    0.04
  -5  -2 -16    0.11    0.04
  -5  -2 -16    0.11    0.06
  -5   2 -16    0.13    0.06
  -5   2 -16    0.12    0.05
   5  -2 -16    0.10    0.04
  -5  -3 -16   -0.02    0.04
   5   3 -16    0.05    0.05
  -5  -3 -16    0.01    0.02
  -5   3 -16    0.01    0.04
  -5   3 -16   -0.02    0.03
   5  -3 -16   -0.03    0.04
  -5  -4 -16    0.02    0.02
  -5  -5 -16    0.04    0.03
  -5   0 -17   -0.08    0.04
   5   0 -17   -0.01    0.03
  -5   0 -17    0.06    0.03
  -5  -1 -17    0.09    0.05
   5   1 -17    0.07    0.04
  -5  -1 -17    0.05    0.04
  -5   1 -17    0.09    0.04
  -5   1 -17    0.03    0.05
   5  -1 -17    0.11    0.05
  -5  -2 -17    0.04    0.04
  -5  -2 -17   -0.04    0.04
   5  -2 -17    0.00    0.04
  -5   2 -17   -0.02    0.05
  -5   2 -17    0.01    0.04
  -5  -3 -17   -0.01    0.04
   5   3 -17    0.01    0.05
  -5  -3 -17    0.00    0.02
  -5   3 -17   -0.03    0.02
  -5   3 -17    0.05    0.04
   5  -3 -17   -0.04    0.06
  -5  -4 -17    0.03    0.03
   5  -4 -17   -0.02    0.05
  -5  -5 -17   -0.03    0.03
   5   0 -18   -0.02    0.03
  -5   0 -18    0.03    0.04
  -5   0 -18   -0.07    0.04
   5   1 -18    0.06    0.03
  -5  -1 -18    0.11    0.05
  -5  -1 -18    0.04    0.03
  -5   1 -18    0.05    0.04
  -5   1 -18    0.03    0.03
   5  -1 -18    0.00    0.03
  -5  -2 -18    0.11    0.04
   5   2 -18    0.16    0.05
  -5  -2 -18    0.13    0.05
  -5   2 -18    0.08    0.04
  -5   2 -18    0.09    0.04
   5  -2 -18    0.08    0.05
  -5  -3 -18    0.11    0.05
  -5  -3 -18    0.12    0.04
   5   3 -18    0.18    0.07
  -5   3 -18    0.08    0.04
  -5  -4 -18    0.05    0.03
   5   0 -19   -0.03    0.03
  -5   0 -19   -0.01    0.03
  -5   0 -19   -0.04    0.03
  -5  -1 -19    0.03    0.03
   5   1 -19   -0.02    0.03
  -5  -1 -19    0.00    0.03
  -5   1 -19    0.01    0.03
  -5   1 -19    0.01    0.03
   5  -1 -19   -0.04    0.03
  -5  -2 -19    0.41    0.06
   5   2 -19    0.31    0.06
  -5  -2 -19    0.30    0.06
  -5   2 -19    0.27    0.06
  -5   2 -19    0.30    0.06
   5  -2 -19    0.30    0.06
  -5  -3 -19   -0.04    0.04
  -5  -3 -19    0.01    0.04
   5   3 -19    0.00    0.04
  -5   3 -19   -0.03    0.03
   5  -3 -19   -0.03    0.04
  -5  -4 -19    0.00    0.02
  -5   0 -20    0.02    0.04
   5   0 -20    0.04    0.03
  -5   0 -20    0.05    0.03
  -5  -1 -20    0.03    0.03
   5   1 -20   -0.01    0.04
  -5  -1 -20   -0.01    0.03
  -5   1 -20    0.01    0.03
   5  -1 -20    0.01    0.04
  -5   1 -20    0.05    0.03
  -5  -2 -20    0.05    0.04
   5   2 -20    0.04    0.03
  -5  -2 -20    0.08    0.04
  -5   2 -20    0.04    0.04
  -5   2 -20    0.11    0.04
   5  -2 -20   -0.01    0.04
  -5  -3 -20    0.14    0.03
   5   3 -20    0.08    0.04
   5  -3 -20    0.08    0.04
  -5   0 -21    0.11    0.04
   5   0 -21    0.02    0.05
  -5   0 -21    0.03    0.04
   5   1 -21    0.06    0.03
  -5  -1 -21    0.03    0.03
  -5  -1 -21    0.07    0.03
  -5   1 -21    0.03    0.04
  -5   1 -21    0.06    0.03
   5  -1 -21    0.04    0.04
   5   2 -21    0.07    0.04
  -5  -2 -21    0.03    0.03
  -5  -2 -21    0.05    0.03
   5  -2 -21    0.07    0.03
  -5   2 -21    0.03    0.02
  -5   0 -22    0.00    0.02
  -5   0 -22   -0.01    0.03
   5   0 -22   -0.01    0.03
  -6   0   0   17.95    0.77
  -6   0   0   16.59    0.80
   6   0   0   19.65    0.74
  -6   1   0    0.96    0.11
   6  -1   0    0.91    0.10
  -6  -1   0    1.00    0.08
  -6  -1   0    0.97    0.08
   6   1   0    1.07    0.10
  -6   2   0    6.77    0.45
  -6   2   0    6.27    0.39
   6  -2   0    5.90    0.45
  -6  -2   0    6.93    0.42
  -6  -2   0    6.73    0.38
  -6   3   0    3.94    0.41
   6  -3   0    4.12    0.38
  -6   3   0    3.77    0.30
  -6  -3   0    3.64    0.33
  -6  -3   0    3.79    0.37
  -6   4   0    0.08    0.08
   6  -4   0    0.10    0.30
   6  -4   0    0.28    0.42
   6   5   0    0.07    0.04
  -6   5   0    0.12    0.14
   6   5   0    0.08    0.03
   6   6   0    0.11    0.03
   6   7   0    0.05    0.02
  -6  -7   0    0.05    0.03
  -6   7   0    0.05    0.02
   6   0  -1   57.10    2.21
   6   0   1   61.28    2.20
  -6   0   1   55.13    2.23
  -6   0   1   50.08    2.25
  -6   0  -1   53.26    2.27
  -6   0  -1   54.24    2.22
   6   1  -1    2.43    0.18
  -6   1   1    2.34    0.19
  -6  -1  -1    2.70    0.14
   6  -1   1    2.53    0.19
  -6   1   1    2.50    0.21
  -6  -1  -1    2.47    0.16
  -6   1  -1    2.48    0.19
  -6   1  -1    2.41    0.19
  -6  -1   1    2.46    0.14
  -6  -1   1    2.63    0.15
   6  -1  -1    2.37    0.17
  -6   2   1    4.17    0.29
  -6  -2  -1    4.57    0.28
   6  -2   1    4.39    0.34
   6   2  -1    3.98    0.31
  -6  -2  -1    4.63    0.31
  -6   2   1    4.18    0.34
  -6   2  -1    4.41    0.30
  -6   2  -1    4.03    0.33
  -6  -2   1    4.23    0.29
   6  -2  -1    4.45    0.32
  -6   3   1    0.24    0.08
  -6   3   1    0.11    0.16
  -6  -3  -1    0.24    0.10
   6  -3   1    0.13    0.13
   6  -3   1    0.08    0.15
  -6  -3  -1    0.16    0.10
  -6  -3   1    0.41    0.14
  -6  -3   1    0.14    0.09
  -6   3  -1    0.30    0.10
  -6   4   1    0.88    0.18
  -6   4  -1    0.90    0.17
   6  -4  -1    0.30    0.33
   6  -4  -1    1.03    0.46
   6   5  -1    0.06    0.03
   6   5  -1   -0.01    0.03
  -6   5  -1    0.05    0.17
   6   5   1    0.09    0.04
   6   5   1    0.03    0.03
  -6  -6  -1    0.03    0.03
   6   6  -1    0.02    0.02
   6   6   1    0.07    0.02
   6   7  -1    0.00    0.02
  -6   7   1    0.01    0.02
  -6  -7  -1    0.01    0.03
  -6  -7   1   -0.01    0.03
  -6   7  -1   -0.03    0.02
   6   7   1   -0.01    0.02
  -6  -8  -1    0.03    0.03
  -6  -8   1   -0.02    0.03
   6   0   2    0.71    0.04
  -6   0   2    0.59    0.07
  -6   0  -2    0.57    0.09
   6   0  -2    0.63    0.06
  -6  -1  -2    6.89    0.32
   6   1  -2    7.31    0.39
  -6   1   2    6.83    0.41
   6  -1   2    7.30    0.39
  -6  -1  -2    7.38    0.31
  -6  -1  -2    7.25    0.36
  -6   1  -2    6.96    0.40
  -6  -1   2    6.55    0.32
   6  -1  -2    6.81    0.36
   6  -2   2   -0.08    0.05
   6  -2   2    0.05    0.07
   6   2  -2   -0.03    0.05
  -6  -2  -2    0.04    0.05
  -6  -2  -2   -0.06    0.04
  -6   2   2   -0.03    0.06
  -6   2  -2    0.03    0.05
   6  -2  -2    0.00    0.05
  -6  -2   2    0.01    0.04
  -6  -3  -2    2.47    0.28
  -6  -3  -2    2.77    0.31
  -6   3   2    2.37    0.24
  -6   3   2    2.32    0.37
   6  -3   2    2.23    0.32
   6  -3   2    2.98    0.35
  -6  -3   2    2.81    0.34
   6  -3  -2    2.22    0.27
  -6  -3   2    2.80    0.29
  -6   3  -2    2.52    0.24
  -6   4   2   -0.02    0.08
   6   4   2    0.08    0.03
   6  -4  -2    0.10    0.24
  -6   4  -2   -0.01    0.07
  -6   5   2    0.22    0.17
   6   5   2    0.12    0.04
  -6   5  -2    0.13    0.16
   6   5   2    0.11    0.04
  -6  -6  -2    0.03    0.03
   6   6  -2    0.00    0.02
   6   6   2    0.00    0.02
   6   7  -2    0.01    0.02
  -6  -7  -2    0.04    0.03
  -6   7  -2    0.04    0.02
  -6  -7   2    0.01    0.03
   6   0  -3    2.94    0.17
  -6   0   3    2.97    0.18
  -6   0  -3    2.93    0.21
  -6   1   3    0.63    0.11
   6  -1   3    0.63    0.10
   6   1  -3    0.69    0.11
   6  -1   3    0.69    0.10
  -6  -1  -3    0.56    0.09
  -6  -1   3    0.52    0.06
   6  -1  -3    0.59    0.08
  -6   1  -3    0.56    0.09
  -6  -2  -3   14.56    0.70
  -6  -2  -3   15.72    0.73
   6  -2   3   15.55    0.82
  -6   2   3   14.58    0.83
   6   2  -3   14.54    0.81
   6  -2   3   15.41    0.81
  -6  -2   3   14.88    0.73
  -6   2  -3   14.80    0.75
   6  -2  -3   14.47    0.74
   6  -3   3   -0.11    0.13
  -6   3   3   -0.27    0.16
   6  -3   3    0.12    0.15
  -6  -3  -3   -0.03    0.10
  -6   3   3   -0.01    0.05
  -6  -3   3    0.02    0.13
  -6   3  -3   -0.04    0.05
   6  -3  -3   -0.08    0.07
  -6  -3   3    0.06    0.10
  -6   4   3    0.83    0.16
  -6   4  -3    0.85    0.17
   6   4   3    0.80    0.08
   6   5  -3    0.00    0.04
   6   5  -3    0.04    0.02
  -6  -5  -3   -0.06    0.03
  -6   5   3    0.00    0.15
   6   5   3   -0.01    0.04
  -6   5  -3   -0.18    0.14
   6   5   3   -0.03    0.03
  -6  -6  -3    0.07    0.04
   6   6  -3    0.08    0.02
  -6   6  -3    0.01    0.03
   6   6   3   -0.03    0.02
   6   7  -3    0.00    0.02
  -6  -7  -3    0.00    0.03
  -6   7  -3    0.00    0.02
   6   0   4   40.56    1.67
   6   0   4   45.55    1.65
   6   0  -4   40.97    1.71
  -6   0  -4   38.46    1.76
  -6   0   4   41.88    1.72
   6  -1   4    2.86    0.22
  -6  -1  -4    2.54    0.20
  -6   1   4    2.64    0.23
   6  -1   4    2.85    0.20
   6  -1  -4    2.79    0.18
  -6   1  -4    2.63    0.22
  -6  -1   4    2.72    0.17
  -6  -2  -4    0.71    0.12
   6   2  -4    0.74    0.16
  -6   2   4    0.78    0.17
   6  -2   4    0.60    0.13
   6  -2   4    0.65    0.14
  -6  -2  -4    0.65    0.08
  -6  -2   4    0.83    0.12
   6  -2  -4    0.59    0.12
   6  -3   4    1.51    0.28
  -6   3   4    1.03    0.26
   6  -3   4    1.49    0.30
  -6  -3  -4    0.81    0.19
  -6   3  -4    0.94    0.15
   6  -3  -4    0.49    0.16
  -6  -3   4    0.81    0.16
   6   4  -4    0.41    0.04
  -6  -4  -4    0.38    0.06
  -6   4  -4    0.23    0.12
   6   4   4    0.43    0.07
   6   5  -4    0.31    0.04
  -6   5   4    0.15    0.19
   6   5  -4    0.23    0.06
  -6  -5  -4    0.32    0.06
  -6   5  -4    0.64    0.19
   6   5   4    0.40    0.07
  -6  -6  -4    0.20    0.05
   6   6  -4    0.25    0.04
  -6   6  -4    0.26    0.04
   6   7  -4    0.03    0.02
  -6  -7  -4   -0.01    0.03
  -6   7  -4    0.00    0.02
   6   0  -5    0.38    0.07
   6   0   5    0.36    0.03
  -6   0  -5    0.22    0.07
  -6  -1  -5    0.19    0.07
  -6  -1  -5    0.14    0.03
   6   1  -5    0.20    0.07
   6  -1   5    0.31    0.09
   6  -1   5    0.15    0.06
  -6   1   5    0.02    0.06
  -6  -1   5    0.17    0.05
  -6   1  -5    0.06    0.05
   6  -1  -5    0.14    0.04
   6  -2   5    7.28    0.52
  -6   2   5    6.92    0.53
  -6  -2  -5    7.41    0.43
   6   2  -5    7.51    0.54
   6  -2   5    6.89    0.47
   6  -2  -5    7.53    0.42
  -6   2  -5    7.31    0.45
  -6  -2   5    7.56    0.42
  -6  -3  -5    0.88    0.20
   6   3  -5    0.67    0.22
  -6   3   5    1.04    0.29
   6  -3   5    0.27    0.21
   6  -3  -5    0.48    0.15
  -6  -3   5    0.66    0.16
   6   4  -5    0.75    0.06
  -6   4   5    0.68    0.22
  -6  -4  -5    1.05    0.09
   6   4   5    0.83    0.08
  -6   4  -5    0.80    0.17
  -6   5   5    0.12    0.16
  -6  -5  -5   -0.02    0.05
  -6   5  -5   -0.16    0.17
  -6   5  -5    0.02    0.03
  -6  -6  -5    0.17    0.04
   6   6  -5    0.13    0.03
  -6   6  -5    0.12    0.03
   6   7  -5   -0.01    0.01
  -6  -7  -5    0.03    0.02
  -6   7  -5    0.01    0.02
  -6   0   6   10.54    0.51
  -6   0  -6    9.98    0.49
   6   0   6   10.24    0.43
  -6   0  -6    9.57    0.55
   6   0  -6   10.24    0.52
  -6  -1  -6    0.13    0.03
  -6   1   6    0.16    0.09
   6  -1   6    0.14    0.05
   6  -1   6    0.10    0.08
   6   1  -6    0.15    0.08
  -6  -1  -6    0.10    0.09
   6   1   6    0.08    0.04
  -6   1  -6    0.15    0.08
  -6  -1   6    0.15    0.05
   6  -2   6   -0.04    0.09
   6   2  -6   -0.06    0.11
   6  -2   6   -0.09    0.07
  -6   2   6    0.06    0.12
  -6  -2  -6    0.05    0.03
   6  -2  -6    0.07    0.06
  -6  -2   6    0.02    0.06
  -6   2  -6    0.02    0.06
   6  -3   6    1.98    0.42
  -6  -3  -6    1.34    0.26
   6   3  -6    2.13    0.38
  -6   3   6    1.24    0.36
   6  -3  -6    1.31    0.21
  -6  -3   6    1.28    0.24
  -6   3  -6    1.65    0.21
  -6   4   6    0.15    0.11
   6   4  -6    0.06    0.02
  -6  -4  -6    0.02    0.03
  -6   4  -6    0.09    0.11
   6   4   6    0.04    0.03
  -6   4  -6    0.02    0.02
  -6   5   6    0.26    0.17
   6   5  -6    0.03    0.02
  -6  -5  -6    0.04    0.03
  -6   5  -6    0.04    0.03
  -6  -6  -6    0.11    0.04
   6   6  -6    0.15    0.03
  -6   6  -6    0.10    0.03
  -6  -7  -6    0.02    0.02
   6   7  -6   -0.01    0.02
  -6   7  -6    0.01    0.02
  -6   0   7   14.77    0.78
   6   0  -7   14.79    0.73
  -6   0  -7   14.02    0.69
   6   0   7   14.40    0.63
  -6   0  -7   15.04    0.76
  -6  -1  -7    1.86    0.20
   6  -1   7    1.45    0.21
  -6   1   7    2.12    0.24
   6   1  -7    1.66    0.23
   6  -1   7    1.89    0.14
  -6   1  -7    1.70    0.19
   6   1   7    1.65    0.15
  -6  -1   7    1.86    0.16
   6  -1  -7    1.36    0.14
  -6   2   7    4.92    0.47
   6   2  -7    4.26    0.44
   6  -2   7    3.54    0.42
   6  -2  -7    3.62    0.27
  -6  -2   7    4.54    0.29
  -6   2  -7    4.43    0.33
   6   3  -7    0.54    0.28
  -6  -3   7    0.12    0.20
  -6   3  -7    0.33    0.12
  -6  -4  -7    0.17    0.04
   6   4  -7    0.16    0.03
  -6   4  -7   -0.06    0.09
   6   4   7    0.24    0.05
  -6   4  -7    0.11    0.03
  -6   5   7   -0.02    0.16
  -6  -5  -7    0.01    0.03
   6   5  -7    0.02    0.02
  -6   5  -7    0.04    0.02
   6   6  -7    0.09    0.02
  -6  -6  -7    0.06    0.03
  -6   6  -7    0.08    0.03
  -6  -7  -7    0.01    0.02
   6   7  -7    0.00    0.02
  -6   7  -7    0.00    0.01
  -6   0   8    8.10    0.46
   6   0  -8    8.12    0.48
   6   0   8    7.51    0.37
  -6   0  -8    7.13    0.44
  -6   0  -8    7.74    0.48
  -6   1   8    2.50    0.29
  -6  -1  -8    2.10    0.23
  -6  -1  -8    2.25    0.17
   6   1  -8    2.36    0.28
  -6  -1   8    2.19    0.19
   6   1   8    2.24    0.19
   6  -1  -8    2.03    0.19
  -6   1  -8    2.27    0.23
  -6   2   8    0.65    0.28
  -6   2  -8    1.19    0.17
   6  -2  -8    1.21    0.18
  -6  -2   8    1.56    0.18
   6   3  -8    0.04    0.01
  -6  -3  -8    0.05    0.03
  -6   3  -8    0.02    0.06
  -6   3  -8    0.08    0.02
   6   3   8    0.02    0.03
  -6  -4  -8    0.42    0.07
   6   4  -8    0.36    0.04
  -6   4  -8    0.33    0.04
  -6   4  -8    0.47    0.15
  -6  -5  -8    0.17    0.04
  -6   5   8    0.32    0.21
   6   5  -8    0.17    0.03
  -6   5  -8    0.18    0.03
  -6  -6  -8    0.05    0.03
   6   6  -8    0.07    0.02
  -6   6  -8    0.08    0.02
   6   7  -8    0.05    0.02
  -6  -7  -8    0.07    0.02
   6   0  -9    1.42    0.20
  -6   0   9    1.71    0.21
  -6   0  -9    1.33    0.19
   6   1  -9    0.07    0.13
  -6   1   9    0.11    0.16
  -6  -1   9    0.08    0.07
   6  -1  -9    0.12    0.07
   6   2  -9   -0.08    0.38
  -6  -2   9    0.05    0.10
  -6   2  -9    0.06    0.07
  -6  -3  -9    1.21    0.09
   6   3  -9    1.38    0.07
  -6   3  -9    1.22    0.20
  -6   3  -9    1.14    0.12
  -6   3  -9    1.35    0.12
  -6   3  -9    1.14    0.08
   6   4  -9   -0.01    0.01
  -6  -4  -9   -0.03    0.02
  -6   4  -9    0.12    0.13
  -6   4  -9    0.00    0.02
  -6  -5  -9    0.04    0.03
  -6   5   9    0.04    0.21
   6   5  -9    0.01    0.02
  -6   5  -9    0.02    0.02
   6   6  -9    0.02    0.02
  -6  -6  -9   -0.01    0.02
  -6   6  -9    0.01    0.02
   6   7  -9   -0.01    0.01
  -6  -7  -9    0.01    0.02
  -6   7  -9    0.00    0.01
  -6   0  10    2.49    0.30
  -6   0 -10    2.21    0.25
   6   1 -10    0.71    0.21
  -6  -1  10    0.36    0.12
  -6   1 -10    0.48    0.13
   6   2 -10    0.13    0.04
   6   2 -10    0.06    0.02
  -6  -2 -10    0.02    0.02
  -6   2 -10    0.03    0.04
  -6   2 -10    0.10    0.04
  -6   2 -10    0.07    0.08
   6   3 -10    0.36    0.04
  -6  -3 -10    0.38    0.05
  -6   3 -10    0.39    0.08
  -6   3 -10    0.30    0.04
  -6   3 -10    0.28    0.05
  -6   3 -10    0.47    0.15
   6   4 -10    0.02    0.02
  -6  -4 -10    0.04    0.03
  -6   4 -10    0.04    0.02
  -6   4 -10    0.12    0.15
   6   5 -10   -0.01    0.01
  -6   5  10   -0.17    0.17
  -6  -5 -10    0.01    0.03
  -6   5 -10    0.01    0.02
  -6  -6 -10    0.04    0.03
   6   6 -10    0.04    0.02
  -6   6 -10    0.04    0.02
   6   7 -10    0.01    0.01
  -6  -7 -10    0.05    0.02
  -6   7 -10    0.02    0.01
  -6   0 -11    2.71    0.20
  -6   0 -11    2.62    0.15
  -6   0 -11    3.32    0.33
  -6  -1 -11    0.66    0.06
  -6  -1 -11    0.76    0.10
  -6   1 -11    0.85    0.21
  -6   1 -11    0.59    0.07
  -6   1 -11    0.46    0.08
  -6  -2 -11    0.35    0.09
   6   2 -11    0.26    0.05
   6   2 -11    0.30    0.03
  -6  -2 -11    0.37    0.04
  -6   2 -11    0.27    0.05
  -6   2 -11    0.20    0.03
  -6   2 -11    0.49    0.16
  -6   2 -11    0.29    0.07
  -6  -3 -11    0.08    0.03
   6   3 -11    0.13    0.02
  -6   3 -11    0.18    0.03
  -6   3 -11    0.03    0.05
  -6   3 -11    0.05    0.03
  -6   3 -11    0.15    0.11
   6   4 -11    0.05    0.02
  -6  -4 -11    0.04    0.02
  -6   4 -11    0.18    0.18
  -6   4 -11    0.06    0.02
   6   5 -11    0.09    0.02
  -6  -5 -11    0.15    0.03
  -6   5  11   -0.14    0.23
  -6   5 -11    0.13    0.03
  -6  -6 -11    0.11    0.03
   6   6 -11    0.11    0.02
  -6   6 -11    0.14    0.02
  -6   0 -12    0.11    0.03
   6   0 -12    0.00    0.04
  -6   0 -12    0.16    0.06
  -6  -1 -12    0.11    0.03
  -6  -1 -12   -0.03    0.05
  -6   1 -12    0.05    0.04
  -6   1 -12    0.03    0.03
  -6  -2 -12    0.42    0.09
   6   2 -12    0.54    0.05
  -6  -2 -12    0.50    0.05
   6   2 -12    0.47    0.08
  -6   2 -12    0.59    0.10
  -6   2 -12    0.55    0.08
  -6   2 -12    0.45    0.04
   6  -2 -12    0.52    0.08
  -6   2 -12    0.74    0.20
  -6  -3 -12    0.10    0.05
  -6  -3 -12    0.24    0.09
   6   3 -12    0.05    0.02
  -6   3 -12    0.15    0.05
  -6   3 -12    0.11    0.06
  -6   3 -12    0.23    0.12
  -6   3 -12    0.07    0.02
   6   4 -12    0.37    0.04
  -6  -4 -12    0.41    0.06
  -6   4 -12    0.35    0.04
  -6  -5 -12    0.02    0.02
   6   5 -12    0.06    0.02
  -6   5 -12    0.06    0.02
  -6  -6 -12    0.03    0.03
   6   6 -12    0.06    0.02
  -6   6 -12    0.09    0.02
  -6   0 -13    2.28    0.17
   6   0 -13    1.78    0.14
  -6   0 -13    1.91    0.13
   6   1 -13    0.15    0.04
  -6  -1 -13    0.23    0.06
  -6  -1 -13    0.21    0.04
  -6   1 -13    0.09    0.05
  -6   1 -13    0.15    0.04
   6  -1 -13    0.19    0.05
  -6  -2 -13    0.01    0.05
  -6  -2 -13    0.10    0.03
   6   2 -13    0.05    0.03
  -6   2 -13    0.04    0.02
  -6   2 -13    0.04    0.03
  -6   2 -13    0.07    0.08
   6  -2 -13    0.02    0.05
  -6   2 -13    0.07    0.06
   6   3 -13    0.20    0.03
  -6  -3 -13    0.17    0.03
  -6  -3 -13    0.34    0.08
  -6   3 -13    0.18    0.03
  -6   3 -13    0.18    0.06
  -6   3 -13    0.16    0.04
   6   4 -13    0.16    0.03
  -6  -4 -13    0.17    0.03
  -6   4 -13    0.18    0.03
  -6  -5 -13    0.08    0.03
   6   5 -13    0.13    0.03
  -6   5 -13    0.12    0.02
  -6  -6 -13    0.13    0.03
  -6   6 -13    0.16    0.02
  -6   0 -14    0.12    0.04
   6   0 -14    0.18    0.05
  -6   0 -14    0.16    0.06
  -6  -1 -14    0.33    0.08
  -6  -1 -14    0.30    0.05
   6   1 -14    0.29    0.07
  -6   1 -14    0.21    0.07
  -6   1 -14    0.27    0.06
   6  -1 -14    0.16    0.05
  -6  -2 -14    0.12    0.03
  -6  -2 -14    0.06    0.05
   6   2 -14    0.05    0.03
  -6   2 -14    0.21    0.05
  -6   2 -14    0.13    0.06
   6  -2 -14    0.18    0.05
  -6  -3 -14    0.18    0.06
  -6  -3 -14    0.05    0.02
   6   3 -14   -0.01    0.06
  -6   3 -14    0.06    0.02
  -6   3 -14   -0.01    0.04
  -6   3 -14    0.08    0.04
  -6  -4 -14    0.07    0.04
  -6   4 -14    0.04    0.02
  -6  -5 -14    0.02    0.02
  -6   5 -14    0.04    0.02
  -6  -6 -14    0.04    0.02
  -6   6 -14    0.02    0.01
  -6   0 -15    0.13    0.05
   6   0 -15    0.08    0.05
  -6   0 -15    0.17    0.05
  -6  -1 -15    0.12    0.06
  -6  -1 -15    0.15    0.04
   6   1 -15    0.21    0.05
  -6   1 -15    0.19    0.05
   6  -1 -15    0.08    0.05
  -6   1 -15    0.12    0.06
  -6  -2 -15    0.03    0.03
   6   2 -15    0.01    0.03
  -6  -2 -15    0.01    0.04
  -6   2 -15    0.05    0.04
   6  -2 -15   -0.05    0.04
  -6   2 -15    0.04    0.03
   6   3 -15    0.08    0.06
  -6  -3 -15    0.07    0.05
  -6  -3 -15    0.09    0.03
  -6   3 -15    0.10    0.05
  -6   3 -15    0.11    0.02
  -6   3 -15    0.02    0.03
  -6  -4 -15    0.04    0.02
  -6   4 -15    0.01    0.01
  -6  -5 -15    0.09    0.04
  -6   5 -15    0.03    0.02
  -6   0 -16    0.08    0.05
  -6   0 -16    0.04    0.03
  -6  -1 -16    0.30    0.05
   6   1 -16    0.27    0.06
  -6  -1 -16    0.34    0.07
   6  -1 -16    0.25    0.06
  -6   1 -16    0.22    0.07
  -6   1 -16    0.27    0.05
  -6  -2 -16    0.02    0.04
  -6  -2 -16    0.02    0.03
   6   2 -16    0.04    0.03
  -6   2 -16   -0.04    0.04
   6  -2 -16   -0.03    0.04
  -6   2 -16    0.06    0.03
  -6  -3 -16    0.21    0.06
   6   3 -16    0.08    0.06
  -6  -3 -16    0.23    0.05
  -6   3 -16    0.13    0.04
  -6   3 -16    0.21    0.05
  -6  -4 -16    0.01    0.02
  -6  -5 -16    0.12    0.03
  -6   0 -17    0.05    0.03
   6   0 -17    0.07    0.04
  -6   0 -17    0.09    0.05
  -6  -1 -17    0.21    0.05
   6   1 -17    0.13    0.05
  -6  -1 -17    0.20    0.06
   6  -1 -17    0.19    0.05
  -6   1 -17    0.13    0.05
  -6   1 -17    0.17    0.05
  -6  -2 -17    0.01    0.04
  -6  -2 -17   -0.01    0.03
   6  -2 -17   -0.05    0.05
  -6   2 -17   -0.01    0.04
  -6   2 -17    0.03    0.04
   6   3 -17    0.04    0.05
  -6  -3 -17    0.01    0.03
  -6  -3 -17    0.02    0.04
  -6   3 -17   -0.01    0.02
  -6   3 -17   -0.02    0.03
  -6  -4 -17    0.04    0.03
   6  -4 -17   -0.02    0.05
  -6  -5 -17    0.18    0.04
   6   0 -18    0.09    0.04
  -6   0 -18    0.15    0.06
  -6   0 -18    0.09    0.04
  -6  -1 -18    0.06    0.04
  -6  -1 -18    0.03    0.03
   6   1 -18    0.06    0.03
   6  -1 -18   -0.01    0.04
  -6   1 -18    0.00    0.04
  -6   1 -18    0.02    0.03
  -6  -2 -18    0.03    0.03
   6   2 -18    0.08    0.05
  -6  -2 -18   -0.01    0.04
   6  -2 -18   -0.05    0.04
  -6   2 -18    0.08    0.04
  -6   2 -18    0.02    0.04
  -6  -3 -18    0.38    0.06
  -6  -3 -18    0.21    0.05
   6   3 -18    0.21    0.06
  -6   3 -18    0.26    0.06
  -6  -4 -18    0.03    0.03
   6   0 -19   -0.01    0.03
  -6   0 -19    0.03    0.03
  -6   0 -19    0.06    0.04
  -6  -1 -19    0.00    0.03
   6   1 -19    0.05    0.04
  -6  -1 -19    0.01    0.03
   6  -1 -19   -0.07    0.03
  -6   1 -19    0.01    0.03
  -6   1 -19    0.01    0.04
  -6  -2 -19    0.03    0.03
  -6  -2 -19    0.07    0.04
   6   2 -19    0.08    0.05
   6  -2 -19    0.04    0.07
  -6   2 -19    0.00    0.04
  -6   2 -19    0.05    0.03
  -6  -3 -19   -0.04    0.04
   6   3 -19   -0.01    0.04
  -6  -3 -19   -0.01    0.03
   6  -3 -19    0.01    0.04
  -6   3 -19    0.04    0.03
  -6  -4 -19    0.00    0.02
   6   0 -20   -0.06    0.04
  -6   0 -20   -0.03    0.03
  -6   0 -20   -0.03    0.02
   6   1 -20    0.11    0.04
  -6  -1 -20    0.11    0.05
  -6  -1 -20    0.17    0.04
  -6   1 -20    0.09    0.04
  -6   1 -20    0.11    0.04
   6  -1 -20    0.17    0.04
  -6  -2 -20    0.03    0.04
  -6  -2 -20    0.01    0.03
   6   2 -20    0.02    0.03
  -6   2 -20    0.04    0.03
  -6   2 -20   -0.04    0.04
  -6  -3 -20    0.05    0.03
   6   3 -20    0.01    0.05
   6  -3 -20   -0.02    0.03
  -6   0 -21    0.04    0.03
   6   0 -21    0.06    0.04
  -6   0 -21   -0.02    0.03
  -6  -1 -21    0.14    0.03
   6   1 -21    0.06    0.03
  -6  -1 -21    0.13    0.05
   6  -1 -21    0.07    0.04
  -6   1 -21    0.12    0.04
  -6   1 -21    0.09    0.04
  -6  -2 -21    0.10    0.05
   6   2 -21    0.04    0.03
  -6  -2 -21    0.13    0.03
  -6   2 -21    0.09    0.03
   6  -2 -21    0.10    0.04
  -7   0   0   -0.03    0.03
  -7   0   0    0.01    0.02
   7   1   0    0.02    0.03
  -7  -1   0    0.00    0.01
   7  -1   0    0.04    0.04
  -7  -1   0    0.00    0.02
  -7   1   0   -0.02    0.03
  -7  -2   0    0.08    0.06
   7  -2   0    0.07    0.06
  -7  -2   0   -0.03    0.04
  -7   2   0   -0.08    0.08
  -7  -3   0    0.15    0.09
  -7   3   0    0.06    0.06
  -7   3   0   -0.02    0.15
  -7  -3   0    0.31    0.13
   7  -3   0    0.16    0.11
  -7   4   0   -0.09    0.07
   7   5   0    0.06    0.03
  -7   5   0    0.31    0.16
   7   6   0    0.00    0.02
  -7  -7   0    0.03    0.03
  -7   7   0    0.00    0.02
   7   0   1   33.79    1.28
  -7   0  -1   31.26    1.31
  -7   0  -1   30.86    1.37
  -7   0   1   31.49    1.32
  -7   0   1   30.45    1.35
   7   0  -1   33.18    1.30
   7   1  -1    2.06    0.17
  -7   1   1    2.40    0.21
  -7  -1  -1    2.34    0.16
   7  -1   1    2.29    0.17
  -7  -1  -1    2.41    0.12
  -7   1   1    2.01    0.18
  -7   1  -1    2.27    0.19
   7  -1  -1    2.35    0.17
  -7   1  -1    2.29    0.19
  -7  -1   1    2.39    0.14
   7   1   1    2.12    0.15
  -7  -1   1    2.29    0.14
   7   2  -1    2.97    0.26
  -7   2   1    3.08    0.30
  -7  -2  -1    3.57    0.24
  -7   2   1    3.24    0.25
   7  -2   1    3.62    0.30
   7  -2  -1    3.23    0.26
  -7  -2   1    3.15    0.23
  -7   2  -1    3.12    0.29
  -7   2  -1    3.09    0.25
  -7  -3  -1    0.28    0.13
  -7   3   1    0.19    0.21
  -7   3   1    0.22    0.10
   7  -3   1    0.29    0.12
   7  -3  -1    0.06    0.11
  -7   3  -1    0.20    0.08
  -7   4   1   -0.05    0.09
  -7   4  -1    0.13    0.10
   7   4   1    0.08    0.03
   7   5  -1    0.31    0.04
   7   5  -1    0.34    0.07
  -7   5   1    0.14    0.16
  -7   5  -1    0.26    0.18
   7   5   1    0.41    0.07
  -7  -6  -1    0.07    0.04
   7   6  -1    0.12    0.03
   7   6   1    0.11    0.03
  -7  -7  -1    0.05    0.03
   7   7  -1    0.08    0.03
  -7  -7   1    0.06    0.03
  -7   7  -1    0.05    0.02
  -7   0  -2    4.15    0.27
   7   0   2    4.82    0.19
   7   0  -2    4.54    0.23
  -7   0   2    4.33    0.27
   7  -1   2    0.58    0.09
  -7  -1  -2    0.73    0.04
  -7  -1  -2    0.75    0.06
   7   1  -2    0.71    0.10
  -7  -1  -2    0.70    0.09
  -7   1   2    0.56    0.11
  -7   1  -2    0.68    0.11
   7  -1  -2    0.63    0.08
  -7  -1   2    0.60    0.07
  -7   1  -2    0.66    0.10
  -7   2   2    1.44    0.21
   7   2  -2    1.20    0.18
   7  -2   2    1.66    0.20
  -7  -2  -2    1.67    0.15
  -7   2   2    1.57    0.20
  -7  -2  -2    1.29    0.15
   7  -2  -2    1.74    0.18
  -7   2  -2    1.49    0.17
   7  -3   2    0.32    0.17
  -7   3   2    0.27    0.10
   7  -3   2    0.14    0.13
  -7  -3  -2    0.07    0.09
  -7   3   2    0.47    0.23
  -7  -3   2    0.05    0.09
  -7   3  -2    0.25    0.10
   7  -3  -2    0.23    0.22
  -7   4   2    0.53    0.16
   7   4   2    0.51    0.07
  -7   4  -2    0.58    0.14
   7   5  -2    0.00    0.03
  -7   5   2    0.15    0.12
  -7   5  -2    0.22    0.18
   7   5   2    0.01    0.04
   7   5   2   -0.01    0.03
   7   6  -2   -0.01    0.02
   7   6   2    0.03    0.02
   7   7  -2   -0.01    0.02
  -7  -7  -2    0.03    0.03
  -7   7  -2    0.01    0.02
  -7  -7   2    0.02    0.03
  -7   0  -3   20.02    0.93
  -7   0   3   20.49    0.89
   7   0  -3   20.86    0.88
  -7  -1  -3    3.54    0.23
  -7   1   3    3.78    0.28
   7  -1   3    3.73    0.25
   7  -1   3    3.37    0.24
   7   1  -3    3.73    0.26
  -7   1  -3    3.27    0.25
  -7  -1   3    3.43    0.20
   7  -1  -3    3.70    0.21
  -7  -1   3    3.28    0.20
  -7  -2  -3    7.13    0.39
   7  -2   3    7.54    0.50
   7  -2   3    7.37    0.50
  -7   2   3    7.59    0.53
   7   2  -3    7.23    0.50
  -7  -2  -3    7.67    0.40
  -7  -2   3    7.53    0.42
  -7   2  -3    7.39    0.46
   7  -2  -3    7.69    0.45
   7  -3   3    0.53    0.18
   7  -3   3   -0.11    0.16
  -7   3   3    0.19    0.11
  -7  -3  -3    0.20    0.12
  -7  -3   3    0.00    0.11
   7  -3  -3    0.13    0.11
  -7   3  -3    0.04    0.06
  -7  -3   3    0.20    0.16
  -7   4   3    0.00    0.07
  -7   4  -3    0.18    0.10
   7   4   3    0.08    0.04
   7   5  -3    0.05    0.04
   7   5  -3    0.15    0.03
  -7  -5  -3    0.06    0.04
  -7   5   3    0.35    0.17
   7   5   3    0.16    0.05
  -7   5  -3    0.16    0.18
  -7  -6  -3    0.08    0.04
   7   6  -3    0.13    0.03
  -7   6  -3    0.12    0.03
  -7  -7  -3    0.02    0.03
   7   7  -3    0.02    0.02
  -7  -7   3    0.00    0.03
  -7   7  -3    0.00    0.02
  -7   0   4   13.99    0.64
  -7   0  -4   13.99    0.69
   7   0  -4   13.40    0.69
  -7  -1  -4    1.06    0.13
   7  -1   4    1.19    0.13
  -7   1   4    1.08    0.15
   7   1  -4    0.94    0.14
   7  -1   4    0.94    0.13
   7  -1  -4    1.12    0.10
  -7   1  -4    0.94    0.13
  -7  -2  -4    0.65    0.10
   7  -2   4    0.47    0.15
  -7   2   4    0.58    0.18
   7   2  -4    0.55    0.17
   7  -2   4    0.67    0.15
  -7   2  -4    0.57    0.12
   7  -2  -4    0.71    0.12
  -7  -2   4    0.73    0.11
  -7   3   4    0.27    0.24
   7  -3   4    0.29    0.25
  -7  -3  -4    0.30    0.14
  -7   3  -4    0.30    0.11
   7  -3  -4    0.02    0.12
  -7   4   4    0.16    0.10
   7   4  -4    0.20    0.03
  -7  -4  -4    0.23    0.05
  -7   4  -4    0.16    0.11
   7   4   4    0.25    0.05
  -7   5   4    0.15    0.15
   7   5  -4    0.03    0.04
   7   5  -4   -0.04    0.02
   7   5   4    0.05    0.06
  -7   5  -4   -0.24    0.17
   7   6  -4    0.05    0.02
  -7  -6  -4    0.01    0.03
  -7   6  -4    0.03    0.02
  -7  -7  -4    0.00    0.03
   7   7  -4    0.03    0.02
  -7   7  -4    0.02    0.02
  -7   0  -5    5.69    0.36
   7   0   5    5.41    0.24
  -7   0   5    5.73    0.33
   7   0  -5    5.93    0.32
   7  -1   5    3.27    0.26
   7   1  -5    3.49    0.29
  -7  -1  -5    3.46    0.26
  -7   1   5    3.47    0.29
   7  -1   5    3.58    0.24
  -7  -1   5    3.35    0.21
   7  -1  -5    3.77    0.22
  -7   1  -5    3.02    0.34
   7  -2   5    0.03    0.10
  -7  -2  -5    0.26    0.07
   7  -2   5    0.34    0.11
  -7   2   5    0.25    0.16
   7   2  -5    0.16    0.11
   7  -2  -5    0.30    0.08
  -7   2  -5    0.20    0.10
  -7  -2   5    0.12    0.06
   7  -3   5    0.32    0.20
  -7  -3  -5    0.32    0.13
   7   3  -5    0.36    0.21
  -7   3   5   -0.19    0.25
   7  -3  -5    0.11    0.12
  -7   3  -5    0.10    0.08
  -7  -3   5    0.26    0.14
  -7  -4  -5    0.13    0.04
  -7   4   5    0.15    0.12
   7   4   5    0.27    0.05
  -7   4  -5    0.08    0.08
   7   5  -5    0.43    0.05
  -7  -5  -5    0.39    0.07
   7   5  -5    0.30    0.07
  -7   5  -5    0.72    0.22
   7   5   5    0.45    0.08
  -7   5  -5    0.50    0.06
  -7  -6  -5    0.14    0.04
   7   6  -5    0.23    0.03
  -7   6  -5    0.25    0.04
  -7  -7  -5   -0.01    0.02
   7   7  -5    0.01    0.03
  -7   7  -5    0.01    0.02
  -7   0  -6    1.09    0.15
  -7   0   6    1.23    0.13
   7   0   6    1.13    0.07
   7   0  -6    1.32    0.14
   7  -1   6    0.05    0.04
   7   1  -6    0.16    0.09
   7  -1   6    0.23    0.08
  -7  -1  -6    0.11    0.06
  -7   1   6    0.13    0.08
  -7  -1   6    0.04    0.04
  -7   1  -6    0.17    0.08
   7  -1  -6    0.09    0.04
   7   2  -6    0.62    0.15
   7  -2   6    0.47    0.13
  -7   2   6    0.36    0.16
   7  -2   6    0.38    0.15
  -7  -2  -6    0.33    0.04
  -7  -2  -6    0.61    0.11
   7  -2  -6    0.39    0.09
  -7   2  -6    0.52    0.14
  -7  -2   6    0.38    0.09
  -7   3   6    1.19    0.37
   7   3  -6    1.18    0.32
   7  -3  -6    0.89    0.18
  -7   3  -6    1.15    0.18
  -7   4   6   -0.11    0.10
  -7  -4  -6    0.07    0.04
   7   4   6    0.00    0.03
  -7   4  -6   -0.06    0.09
  -7   4  -6   -0.02    0.02
  -7  -5  -6    0.00    0.03
   7   5  -6    0.04    0.02
  -7   5   6    0.21    0.18
  -7   5  -6    0.02    0.02
  -7   5  -6   -0.15    0.19
  -7  -6  -6    0.14    0.06
   7   6  -6    0.07    0.02
  -7   6  -6    0.11    0.04
   7   7  -6    0.02    0.01
  -7  -7  -6    0.01    0.02
  -7   7  -6   -0.01    0.01
  -7   0  -7    0.06    0.06
  -7   0   7    0.11    0.06
   7   0   7    0.11    0.03
   7   0  -7    0.14    0.07
  -7   1   7   -0.03    0.10
  -7  -1  -7    0.12    0.07
   7   1  -7    0.05    0.10
   7  -1   7    0.11    0.09
   7  -1   7    0.11    0.04
  -7  -1   7    0.09    0.05
  -7   1  -7    0.17    0.09
   7  -1  -7    0.09    0.05
   7  -2   7    0.92    0.21
   7   2  -7    0.87    0.25
  -7   2   7    0.93    0.27
  -7  -2  -7    1.18    0.15
  -7  -2   7    1.09    0.14
   7  -2  -7    0.99    0.14
  -7   2  -7    1.41    0.18
  -7  -3  -7    2.00    0.12
   7   3   7    1.81    0.13
  -7   3  -7    2.54    0.26
  -7  -4  -7    0.12    0.04
   7   4  -7    0.13    0.02
  -7   4   7    0.14    0.10
  -7   4  -7   -0.04    0.10
   7   4   7    0.17    0.05
  -7   4  -7    0.12    0.03
  -7   5   7    0.27    0.21
   7   5  -7    0.10    0.02
  -7  -5  -7    0.11    0.04
  -7   5  -7    0.11    0.03
   7   6  -7    0.02    0.02
  -7  -6  -7    0.03    0.03
  -7   6  -7    0.00    0.02
   7   7  -7   -0.01    0.01
  -7  -7  -7    0.01    0.02
  -7   7  -7    0.01    0.01
  -7   0   8    6.68    0.41
   7   0  -8    6.73    0.43
  -7   0  -8    6.43    0.43
   7   0   8    5.66    0.31
   7   1  -8    3.50    0.35
  -7   1   8    3.23    0.36
  -7  -1  -8    3.41    0.30
   7  -1   8    3.37    0.32
  -7  -1   8    3.47    0.25
  -7   1  -8    3.48    0.30
   7  -1  -8    3.14    0.24
   7   2  -8    0.50    0.24
   7  -2   8    0.74    0.23
  -7   2   8   -0.13    0.25
   7  -2  -8    0.33    0.11
  -7  -3  -8    1.01    0.10
  -7   3  -8    0.75    0.06
   7   3   8    0.88    0.08
  -7   3  -8    1.02    0.17
   7   4  -8    0.02    0.02
  -7  -4  -8   -0.02    0.02
  -7   4  -8    0.02    0.02
  -7   4  -8    0.18    0.12
  -7   5   8    0.07    0.18
  -7  -5  -8    0.18    0.04
  -7   5  -8    0.31    0.04
   7   6  -8    0.01    0.02
  -7  -6  -8    0.04    0.02
  -7   6  -8    0.01    0.02
  -7  -7  -8    0.04    0.02
   7   7  -8    0.04    0.02
  -7   7  -8    0.03    0.02
  -7   0   9    0.19    0.12
   7  -1   9    0.50    0.21
  -7   1   9    0.67    0.21
  -7  -1  -9    0.74    0.14
   7   1  -9    0.46    0.16
   7  -1  -9    0.34    0.11
  -7  -1   9    0.38    0.12
  -7   1  -9    0.47    0.13
   7   2  -9    0.11    0.27
   7   3  -9    0.46    0.04
  -7  -3  -9    0.45    0.06
  -7   3  -9    0.46    0.13
  -7   3  -9    0.32    0.07
   7   4  -9   -0.01    0.02
  -7  -4  -9    0.00    0.03
  -7   4  -9    0.02    0.02
  -7   4  -9    0.09    0.14
  -7   5   9   -0.03    0.22
   7   5  -9    0.32    0.04
  -7  -5  -9    0.23    0.04
  -7   5  -9    0.30    0.04
   7   6  -9   -0.01    0.01
  -7  -6  -9   -0.02    0.02
  -7   6  -9    0.01    0.01
   7   7  -9    0.00    0.01
  -7  -7  -9    0.01    0.02
  -7   7  -9    0.02    0.01
  -7   0 -10    0.22    0.12
   7   0 -10    0.24    0.14
   7  -1  10    0.67    0.23
   7   1 -10    1.12    0.27
  -7  -1  10    0.36    0.15
  -7   1 -10    0.61    0.14
   7   2 -10    0.06    0.04
  -7  -2 -10    0.03    0.02
   7   2 -10    0.05    0.03
  -7   2 -10    0.04    0.03
  -7   2 -10   -0.07    0.04
  -7   2 -10    0.17    0.10
  -7  -3 -10    0.34    0.05
   7   3 -10    0.32    0.04
  -7   3 -10    0.13    0.06
  -7   3 -10    0.25    0.03
  -7   3 -10    0.45    0.16
  -7   3 -10    0.24    0.05
  -7  -4 -10    0.05    0.03
   7   4 -10    0.07    0.02
  -7   4 -10    0.05    0.02
  -7   4 -10    0.15    0.15
   7   5 -10    0.14    0.03
  -7   5  10    0.07    0.23
  -7  -5 -10    0.10    0.03
  -7   5 -10    0.13    0.02
   7   6 -10    0.02    0.02
  -7  -6 -10    0.00    0.02
  -7   6 -10    0.00    0.01
  -7  -7 -10    0.00    0.02
  -7   7 -10    0.01    0.01
  -7   0 -11    0.47    0.06
  -7   0 -11    0.38    0.13
  -7   0 -11    0.50    0.08
  -7  -1 -11    0.27    0.04
  -7  -1 -11    0.33    0.07
  -7   1 -11    0.36    0.05
  -7   1 -11    0.39    0.07
  -7   1 -11    0.37    0.15
  -7  -2 -11    0.71    0.06
   7   2 -11    0.66    0.09
   7   2 -11    0.69    0.05
  -7  -2 -11    0.60    0.10
  -7   2 -11    0.62    0.05
  -7   2 -11    0.65    0.08
  -7   2 -11    0.64    0.10
  -7   2 -11    1.01    0.23
  -7  -3 -11    0.31    0.05
   7   3 -11    0.23    0.03
  -7   3 -11    0.20    0.05
  -7   3 -11    0.35    0.07
  -7   3 -11    0.30    0.13
  -7   3 -11    0.27    0.03
  -7  -4 -11    0.46    0.06
   7   4 -11    0.28    0.04
  -7   4 -11   -0.06    0.30
  -7   4 -11    0.29    0.03
  -7   5  11    0.23    0.28
   7   5 -11    0.13    0.03
  -7  -5 -11    0.20    0.05
  -7   5 -11    0.22    0.04
   7   6 -11    0.04    0.02
  -7  -6 -11    0.08    0.03
  -7   6 -11    0.07    0.02
  -7   0 -12    4.54    0.22
   7   0 -12    4.13    0.24
  -7   0 -12    4.63    0.27
  -7  -1 -12    0.80    0.10
  -7  -1 -12    0.79    0.07
   7   1 -12    0.91    0.10
  -7   1 -12    0.88    0.18
  -7   1 -12    0.70    0.10
  -7   1 -12    0.77    0.08
  -7  -2 -12    0.79    0.07
   7   2 -12    0.62    0.09
  -7  -2 -12    0.77    0.11
  -7   2 -12    0.62    0.05
  -7   2 -12    0.81    0.11
  -7   2 -12    0.74    0.09
  -7   2 -12    0.93    0.22
  -7  -3 -12    0.67    0.07
  -7  -3 -12    0.64    0.11
   7   3 -12    0.71    0.05
  -7   3 -12    0.74    0.17
  -7   3 -12    0.64    0.06
  -7   3 -12    0.71    0.10
   7   4 -12    0.12    0.02
  -7  -4 -12    0.09    0.03
  -7   4 -12    0.50    0.24
  -7   4 -12    0.09    0.02
  -7  -5 -12    0.09    0.03
   7   5 -12    0.05    0.02
  -7   5 -12    0.07    0.02
  -7  -6 -12    0.24    0.04
   7   6 -12    0.33    0.03
  -7   6 -12    0.34    0.05
   7   0 -13    0.51    0.08
  -7   0 -13    0.60    0.09
  -7   0 -13    0.57    0.07
  -7  -1 -13    1.30    0.10
  -7  -1 -13    1.43    0.13
   7   1 -13    1.09    0.11
  -7   1 -13    1.36    0.24
   7  -1 -13    1.03    0.12
  -7   1 -13    1.29    0.13
  -7   1 -13    1.34    0.11
  -7  -2 -13    0.20    0.06
   7   2 -13    0.16    0.05
  -7   2 -13    0.13    0.05
  -7   2 -13    0.13    0.02
  -7   2 -13    0.04    0.09
   7  -2 -13    0.20    0.06
  -7   2 -13    0.18    0.05
  -7  -3 -13    0.03    0.06
  -7  -3 -13    0.06    0.03
  -7   3 -13    0.02    0.05
  -7   3 -13   -0.22    0.15
  -7   3 -13    0.10    0.04
  -7  -4 -13    0.03    0.02
   7   4 -13    0.08    0.02
  -7   4 -13    0.08    0.02
  -7  -5 -13    0.35    0.05
   7   5 -13    0.48    0.04
  -7   5 -13    0.45    0.04
  -7  -6 -13    0.03    0.02
  -7   6 -13    0.08    0.02
  -7   0 -14    0.71    0.11
   7   0 -14    0.55    0.09
  -7   0 -14    0.65    0.08
  -7  -1 -14    0.05    0.04
   7   1 -14   -0.05    0.03
   7  -1 -14   -0.02    0.04
  -7  -2 -14    0.72    0.10
   7   2 -14    0.54    0.09
  -7  -2 -14    0.62    0.07
   7  -2 -14    0.39    0.07
  -7   2 -14    0.59    0.10
  -7   2 -14    0.55    0.08
  -7  -3 -14    0.27    0.04
  -7  -3 -14    0.20    0.07
  -7   3 -14    0.27    0.06
  -7   3 -14    0.29    0.03
  -7   3 -14    0.16    0.06
  -7  -4 -14    0.32    0.05
  -7   4 -14    0.26    0.03
  -7  -5 -14    0.00    0.02
  -7   5 -14    0.01    0.02
  -7  -6 -14    0.06    0.02
  -7   6 -14    0.07    0.01
  -7   0 -15    0.02    0.03
  -7   0 -15    0.12    0.05
   7   0 -15   -0.02    0.04
  -7  -1 -15    1.40    0.14
  -7  -1 -15    1.52    0.11
   7   1 -15    1.39    0.13
  -7   1 -15    1.63    0.16
   7  -1 -15    1.66    0.14
  -7   1 -15    1.47    0.13
  -7  -2 -15    0.17    0.04
  -7  -2 -15    0.13    0.06
  -7   2 -15    0.19    0.05
   7  -2 -15    0.19    0.06
  -7   2 -15    0.13    0.06
  -7  -3 -15    2.29    0.13
  -7  -3 -15    1.79    0.18
   7   3 -15    1.93    0.17
  -7   3 -15    2.16    0.11
  -7   3 -15    2.35    0.17
  -7  -4 -15    0.02    0.02
  -7   4 -15    0.01    0.01
  -7  -5 -15    0.21    0.05
  -7   5 -15    0.25    0.03
  -7   0 -16    0.68    0.09
  -7   0 -16    0.54    0.10
   7   0 -16    0.52    0.09
  -7  -1 -16    1.24    0.14
  -7  -1 -16    1.39    0.11
   7   1 -16    1.19    0.12
  -7   1 -16    1.33    0.12
  -7   1 -16    1.49    0.15
   7  -1 -16    1.17    0.12
  -7  -2 -16    0.01    0.03
  -7  -2 -16   -0.05    0.04
  -7   2 -16    0.02    0.04
   7  -2 -16   -0.02    0.06
  -7   2 -16    0.02    0.03
   7   3 -16    0.47    0.08
  -7  -3 -16    0.42    0.07
  -7  -3 -16    0.50    0.07
  -7   3 -16    0.53    0.09
  -7   3 -16    0.64    0.09
  -7  -4 -16   -0.01    0.02
  -7  -5 -16    0.52    0.06
   7   0 -17    0.05    0.04
  -7   0 -17    0.00    0.03
  -7   0 -17    0.03    0.05
  -7  -1 -17    0.63    0.09
  -7  -1 -17    0.57    0.08
  -7   1 -17    0.55    0.10
   7  -1 -17    0.32    0.10
  -7   1 -17    0.63    0.08
  -7  -2 -17    0.01    0.03
  -7  -2 -17    0.01    0.04
  -7   2 -17    0.04    0.04
   7  -2 -17    0.00    0.05
  -7   2 -17    0.05    0.04
  -7  -3 -17    0.18    0.05
   7   3 -17    0.24    0.07
  -7  -3 -17    0.36    0.06
  -7   3 -17    0.18    0.05
  -7   3 -17    0.28    0.07
  -7  -4 -17    0.03    0.03
  -7   0 -18    0.24    0.05
   7   0 -18    0.26    0.05
  -7   0 -18    0.21    0.06
  -7  -1 -18    0.00    0.02
  -7  -1 -18   -0.02    0.03
   7   1 -18    0.00    0.03
   7  -1 -18   -0.02    0.03
  -7   1 -18    0.03    0.04
  -7   1 -18   -0.01    0.02
   7   2 -18    0.21    0.06
  -7  -2 -18    0.29    0.05
  -7  -2 -18    0.28    0.06
  -7   2 -18    0.22    0.05
  -7   2 -18    0.25    0.06
   7   3 -18   -0.01    0.04
  -7  -3 -18    0.04    0.04
  -7  -3 -18    0.01    0.03
  -7   3 -18   -0.02    0.03
  -7  -4 -18    0.08    0.03
   7   0 -19    0.00    0.03
  -7   0 -19   -0.03    0.03
  -7   0 -19   -0.03    0.02
  -7  -1 -19    0.07    0.05
  -7  -1 -19    0.11    0.04
   7  -1 -19    0.03    0.05
  -7   1 -19    0.10    0.04
  -7   1 -19    0.03    0.04
  -7  -2 -19    0.12    0.04
   7   2 -19    0.08    0.05
  -7  -2 -19    0.08    0.04
  -7   2 -19    0.08    0.04
  -7   2 -19    0.11    0.04
   7   3 -19    0.08    0.05
  -7  -3 -19    0.14    0.04
  -7   0 -20    0.02    0.03
  -7   0 -20    0.00    0.03
   7   1 -20    0.02    0.04
  -7  -1 -20    0.02    0.03
  -7  -1 -20    0.07    0.04
  -7   1 -20    0.02    0.03
  -7   1 -20    0.02    0.03
  -7  -2 -20    0.38    0.06
   7   2 -20    0.25    0.06
  -7  -2 -20    0.24    0.05
  -7   2 -20    0.27    0.05
  -7  -3 -20   -0.01    0.02
   7  -3 -20    0.05    0.04
   7  -3 -20    0.03    0.02
  -7   0 -21    0.08    0.03
   7   0 -21    0.03    0.04
  -7   0 -21    0.03    0.04
  -7  -1 -21   -0.01    0.02
   7   1 -21   -0.02    0.03
  -7  -1 -21    0.03    0.03
   7  -1 -21    0.03    0.03
  -7   1 -21    0.01    0.02
  -7   1 -21    0.00    0.03
  -7  -2 -21    0.01    0.02
   7   2 -21   -0.03    0.03
  -7  -2 -21    0.05    0.03
   7  -2 -21    0.05    0.03
  -7   2 -21    0.00    0.03
   8   0   0   10.93    0.45
  -8   0   0   10.29    0.49
  -8   0   0    9.99    0.52
  -8   1   0    0.03    0.05
  -8   1   0    0.07    0.05
  -8  -2   0   10.41    0.50
  -8   2   0    9.26    0.61
  -8   2   0    9.51    0.55
   8  -2   0    9.68    0.57
  -8  -3   0    1.30    0.21
  -8   3   0    1.12    0.26
   8  -3   0    1.36    0.25
  -8   3   0    1.31    0.19
   8   4   0    0.19    0.04
  -8   4   0    0.14    0.10
  -8   5   0    0.19    0.13
   8   5   0   -0.02    0.04
   8   5   0   -0.03    0.03
   8   6   0    0.00    0.02
  -8   7   0    0.06    0.03
  -8  -7   0    0.05    0.04
  -8   0  -1    0.25    0.05
  -8   0  -1    0.23    0.07
  -8   0   1    0.19    0.06
   8   0  -1    0.37    0.05
   8   0   1    0.34    0.03
  -8   0   1    0.37    0.06
   8  -1   1   10.41    0.52
  -8  -1  -1   11.16    0.45
   8   1  -1   10.70    0.53
  -8  -1  -1   10.80    0.52
  -8   1   1    9.85    0.55
   8   1   1   10.21    0.50
  -8   1  -1   10.85    0.56
  -8   1  -1   11.10    0.57
  -8  -1   1   10.67    0.53
   8  -1  -1   10.98    0.51
  -8  -1   1   10.89    0.47
   8   2  -1    1.82    0.21
  -8  -2  -1    2.25    0.17
   8  -2   1    1.82    0.21
  -8   2   1    1.94    0.20
  -8   2   1    2.00    0.25
  -8   2  -1    1.83    0.19
   8  -2  -1    1.97    0.20
  -8   2  -1    2.01    0.24
  -8  -2   1    2.01    0.17
   8  -3   1   18.11    1.01
  -8  -3  -1   17.89    0.89
  -8   3   1   15.19    1.02
  -8   3   1   16.09    0.89
  -8   3  -1   16.28    0.89
   8  -3  -1   17.05    0.96
  -8  -3   1   17.45    0.88
  -8   4   1    0.56    0.16
   8   4  -1    0.59    0.07
   8   4   1    0.56    0.07
  -8   4  -1    0.81    0.20
   8   5  -1    0.27    0.06
  -8   5   1    0.28    0.18
   8   5  -1    0.16    0.03
  -8   5  -1    0.09    0.15
   8   5   1    0.16    0.05
   8   5   1    0.17    0.04
   8   6  -1   -0.03    0.02
  -8  -6  -1   -0.03    0.03
   8   6   1   -0.05    0.02
  -8  -7  -1    0.10    0.04
  -8  -7   1    0.14    0.04
  -8   7  -1    0.13    0.03
   8   0  -2    0.80    0.07
  -8   0  -2    0.64    0.10
   8   0   2    0.81    0.05
  -8   0   2    0.58    0.10
  -8   0  -2    0.64    0.06
  -8   1   2    7.65    0.45
  -8  -1  -2    7.96    0.31
   8   1  -2    7.38    0.42
  -8   1   2    7.52    0.44
   8  -1   2    7.81    0.46
  -8  -1  -2    7.35    0.39
  -8   1  -2    6.91    0.41
  -8  -1   2    7.12    0.35
  -8  -1   2    7.01    0.41
  -8   1  -2    7.61    0.44
   8  -1  -2    7.77    0.38
   8  -2   2    2.71    0.27
   8   2  -2    2.54    0.26
  -8   2   2    2.88    0.31
  -8  -2  -2    2.90    0.22
  -8   2   2    2.78    0.25
  -8  -2  -2    3.21    0.20
  -8  -2   2    2.80    0.21
  -8   2  -2    2.92    0.26
   8  -2  -2    3.03    0.25
  -8   3   2   -0.02    0.05
   8  -3   2    0.23    0.19
   8  -3   2    0.40    0.19
  -8   3   2   -0.32    0.24
  -8  -3  -2   -0.05    0.08
  -8   3  -2    0.01    0.06
   8  -3  -2    0.24    0.12
   8   4  -2    0.62    0.08
  -8   4   2    1.12    0.19
  -8   4  -2    0.75    0.19
   8   4   2    0.77    0.08
  -8   5   2    0.07    0.14
   8   5  -2    0.35    0.04
   8   5  -2    0.42    0.07
   8   5   2    0.45    0.07
  -8   5  -2    0.41    0.19
   8   6  -2    0.05    0.02
  -8  -6  -2    0.07    0.04
  -8  -7  -2    0.02    0.03
   8   7  -2    0.07    0.02
  -8   7  -2    0.04    0.03
  -8  -7   2    0.06    0.04
   8   0  -3    0.67    0.07
  -8   0  -3    0.44    0.09
  -8   0   3    0.61    0.08
  -8  -1  -3    1.04    0.12
   8   1  -3    0.97    0.14
   8  -1   3    1.31    0.14
   8  -1   3    1.00    0.13
  -8   1   3    1.25    0.17
  -8  -1   3    0.99    0.09
   8  -1  -3    1.12    0.11
  -8   1  -3    1.13    0.15
  -8  -1   3    0.93    0.10
   8  -2   3    0.53    0.13
  -8  -2  -3    0.27    0.06
  -8   2   3    0.32    0.10
   8  -2   3    0.15    0.09
  -8   2   3    0.24    0.12
   8   2  -3    0.33    0.10
  -8  -2   3    0.29    0.08
   8  -2  -3    0.34    0.09
  -8   2  -3    0.37    0.10
   8  -3   3    3.13    0.61
  -8   3   3    1.86    0.40
  -8   3   3    2.93    0.28
  -8  -3  -3    2.36    0.27
   8  -3  -3    2.27    0.30
  -8  -3   3    2.79    0.28
  -8   3  -3    2.77    0.27
   8   4  -3    0.08    0.04
  -8   4   3    0.13    0.09
   8   4   3    0.17    0.05
  -8   4  -3    0.16    0.10
  -8   5   3    0.15    0.17
   8   5  -3    0.23    0.06
  -8  -5  -3    0.22    0.08
   8   5  -3    0.28    0.04
  -8   5  -3    0.35    0.17
   8   6  -3    0.01    0.02
  -8  -6  -3    0.02    0.03
   8   7  -3   -0.02    0.01
  -8  -7  -3    0.00    0.03
  -8   7  -3   -0.02    0.02
  -8  -7   3   -0.05    0.03
  -8   0   4    5.83    0.34
  -8   0  -4    5.51    0.36
   8   0  -4    5.85    0.31
  -8  -1  -4    0.65    0.11
   8  -1   4    0.75    0.12
  -8   1   4    0.67    0.14
   8  -1   4    0.80    0.11
  -8   1  -4    0.99    0.24
   8  -1  -4    0.75    0.09
  -8  -1   4    0.86    0.09
   8  -2   4    0.21    0.09
  -8   2   4    0.21    0.12
   8   2  -4    0.05    0.08
   8  -2   4    0.10    0.08
  -8  -2  -4    0.06    0.04
  -8  -2   4   -0.02    0.05
   8  -2  -4   -0.02    0.05
  -8   2  -4    0.06    0.07
  -8   3   4    0.12    0.09
  -8  -3  -4   -0.12    0.09
   8  -3  -4    0.07    0.11
  -8  -3   4   -0.12    0.11
  -8   4   4    0.35    0.14
   8   4  -4    0.29    0.04
  -8  -4  -4    0.26    0.05
   8   4  -4    0.25    0.05
   8   4   4    0.31    0.06
  -8   4  -4    0.11    0.10
  -8  -5  -4    0.16    0.05
   8   5  -4    0.27    0.05
  -8   5   4    0.02    0.16
   8   5  -4    0.27    0.05
   8   5   4    0.22    0.06
  -8   5  -4    0.14    0.18
   8   6  -4    0.02    0.02
  -8  -6  -4    0.05    0.04
  -8   6  -4    0.02    0.03
   8   7  -4    0.02    0.02
  -8  -7  -4    0.00    0.03
  -8   7  -4    0.02    0.02
   8   0  -5    1.02    0.11
  -8   0   5    0.90    0.12
  -8   0  -5    0.91    0.14
  -8  -1  -5    0.05    0.06
   8  -1   5    0.08    0.06
  -8   1   5    0.05    0.07
   8   1  -5    0.06    0.07
   8  -1   5    0.12    0.04
  -8  -1   5    0.13    0.05
   8  -1  -5    0.01    0.04
  -8   1  -5    0.05    0.06
  -8  -2  -5    2.89    0.17
  -8  -2  -5    3.47    0.18
   8  -2   5    3.51    0.31
  -8   2   5    3.33    0.36
   8   2  -5    3.31    0.37
   8  -2   5    3.16    0.34
   8  -2  -5    2.66    0.30
  -8  -2   5    3.20    0.23
  -8   2  -5    3.43    0.29
  -8  -3  -5    0.27    0.12
   8   3  -5    0.03    0.25
  -8   3   5    0.39    0.34
  -8  -3   5    0.17    0.14
  -8   4   5    1.12    0.23
  -8  -4  -5    0.92    0.09
   8   4  -5    0.82    0.09
   8   4  -5    0.78    0.06
  -8   4  -5    0.99    0.30
   8   4   5    0.98    0.08
  -8   5   5    0.04    0.19
   8   5  -5    0.00    0.02
   8   5  -5   -0.04    0.04
  -8  -5  -5    0.06    0.04
  -8   5  -5   -0.22    0.17
  -8   5  -5    0.01    0.03
   8   5   5    0.08    0.04
  -8  -6  -5    0.00    0.03
  -8   6  -5    0.05    0.03
  -8  -7  -5    0.02    0.02
   8   7  -5    0.00    0.02
  -8   7  -5   -0.01    0.01
  -8   0   6   42.42    1.78
   8   0  -6   40.85    1.77
  -8   0  -6   39.95    1.81
   8   1  -6    5.17    0.41
   8  -1   6    5.76    0.38
  -8  -1  -6    5.58    0.38
   8  -1   6    5.75    0.32
  -8   1   6    5.89    0.43
  -8   1  -6    5.76    0.40
  -8  -1   6    5.87    0.33
   8  -1  -6    5.69    0.32
  -8   2   6   11.31    0.78
   8   2  -6   12.38    0.80
   8  -2   6   11.49    0.72
  -8  -2   6   10.92    0.58
   8  -2  -6   10.11    0.58
  -8   2  -6   11.94    0.67
  -8   3   6    0.71    0.40
   8  -3  -6    0.30    0.14
  -8  -4  -6    3.44    0.18
   8   4  -6    2.97    0.18
   8   4  -6    3.04    0.14
  -8   4   6    3.65    0.39
  -8   4  -6    2.58    0.31
  -8   4  -6    2.78    0.15
   8   4   6    3.42    0.18
  -8   5   6    0.29    0.23
   8   5  -6    0.55    0.05
  -8  -5  -6    0.70    0.08
   8   5   6    0.70    0.09
  -8   5  -6    0.72    0.22
  -8   5  -6    0.61    0.06
  -8  -6  -6    1.91    0.14
   8   6  -6    1.72    0.10
  -8   6  -6    2.04    0.12
   8   7  -6    0.03    0.02
  -8  -7  -6    0.05    0.03
  -8   7  -6    0.07    0.02
   8   0  -7    1.35    0.17
  -8   0   7    1.13    0.16
  -8   0  -7    1.23    0.17
  -8   1   7    2.92    0.33
   8  -1   7    3.62    0.21
   8  -1   7    3.39    0.30
   8   1  -7    3.34    0.35
  -8  -1  -7    3.36    0.29
  -8   1  -7    3.61    0.30
  -8  -1   7    3.74    0.25
   8  -1  -7    3.21    0.24
   8   2  -7    0.03    0.18
   8  -2   7    0.08    0.12
  -8   2   7    0.41    0.20
   8  -2  -7    0.14    0.09
  -8  -2   7    0.17    0.08
  -8   2  -7    0.01    0.08
   8   3  -7    0.17    0.02
  -8   3  -7    0.13    0.10
   8   3   7    0.14    0.04
  -8   4   7    0.15    0.14
   8   4  -7    0.21    0.03
  -8  -4  -7    0.15    0.04
  -8   4  -7    0.14    0.03
  -8   4  -7    0.24    0.13
   8   4   7    0.20    0.05
  -8  -5  -7    0.48    0.07
   8   5  -7    0.46    0.04
  -8   5   7    0.23    0.19
  -8   5  -7    0.53    0.32
  -8   5  -7    0.45    0.05
  -8  -6  -7    0.06    0.03
   8   6  -7    0.06    0.02
  -8   6  -7    0.06    0.02
  -8  -7  -7    0.03    0.02
   8   7  -7    0.06    0.02
  -8   7  -7    0.03    0.02
  -8   0  -8    0.14    0.08
  -8   0   8    0.16    0.10
   8   0  -8    0.19    0.09
   8   0   8    0.12    0.04
  -8   1   8    0.08    0.15
  -8  -1  -8    0.09    0.06
   8  -1   8    0.15    0.13
   8   1  -8   -0.02    0.11
  -8  -1   8    0.10    0.07
   8  -1  -8    0.18    0.07
  -8   1  -8    0.15    0.07
   8   2  -8    1.00    0.32
   8  -2   8    1.13    0.31
  -8   2   8    1.00    0.31
  -8  -2   8    0.70    0.15
  -8   2  -8    0.98    0.18
  -8  -3  -8    0.02    0.02
   8   3  -8    0.01    0.03
  -8   3  -8   -0.03    0.04
  -8   3  -8    0.02    0.09
  -8   4   8    0.46    0.17
   8   4  -8    0.44    0.04
  -8  -4  -8    0.50    0.07
  -8   4  -8    0.34    0.16
   8   4   8    0.48    0.07
  -8   4  -8    0.30    0.04
  -8   5   8   -0.02    0.20
  -8  -5  -8    0.03    0.03
   8   5  -8   -0.01    0.02
  -8   5  -8    0.01    0.02
  -8  -6  -8   -0.01    0.02
   8   6  -8    0.03    0.02
  -8   6  -8    0.00    0.02
   8   7  -8    0.02    0.01
  -8  -7  -8   -0.01    0.02
  -8   7  -8    0.00    0.01
   8   0  -9    1.93    0.25
  -8   0  -9    2.51    0.27
  -8   0   9    2.53    0.29
  -8  -1  -9    0.01    0.06
   8  -1   9   -0.04    0.13
   8   1  -9    0.06    0.18
  -8   1  -9   -0.01    0.05
   8  -1  -9   -0.05    0.09
  -8  -1   9    0.00    0.12
   8   2  -9    0.06    0.02
  -8  -2  -9    0.03    0.02
  -8   2  -9   -0.01    0.06
   8   3  -9    0.63    0.05
  -8  -3  -9    0.53    0.06
  -8   3  -9    0.54    0.15
  -8   3  -9    0.36    0.06
   8   3   9    0.45    0.07
  -8   3  -9    0.51    0.04
  -8   3  -9    0.43    0.08
   8   4  -9    0.09    0.02
  -8  -4  -9    0.05    0.03
  -8   4  -9   -0.07    0.11
  -8   5   9   -0.24    0.17
  -8  -5  -9    0.05    0.03
   8   5  -9    0.04    0.02
  -8   5  -9    0.03    0.02
   8   6  -9    0.15    0.02
  -8  -6  -9    0.11    0.03
  -8   6  -9    0.12    0.02
  -8  -7  -9   -0.02    0.01
  -8   7  -9    0.01    0.01
   8   0 -10    0.89    0.23
  -8   0  10    0.92    0.23
  -8   0 -10    1.00    0.18
  -8  -1 -10    1.21    0.09
   8   1 -10    1.00    0.31
  -8   1 -10    1.30    0.20
  -8  -1  10    1.04    0.22
  -8   1 -10    1.28    0.13
  -8  -2 -10    0.02    0.02
   8   2 -10    0.01    0.02
  -8   2 -10   -0.01    0.03
  -8   2 -10    0.05    0.08
  -8  -3 -10    0.24    0.04
   8   3 -10    0.33    0.04
  -8   3 -10    0.28    0.13
  -8   3 -10    0.31    0.06
  -8   3 -10    0.26    0.03
  -8   3 -10    0.13    0.05
  -8  -4 -10   -0.01    0.02
   8   4 -10    0.02    0.02
  -8   4 -10    0.01    0.02
  -8   4 -10    0.15    0.15
  -8  -5 -10    0.10    0.03
  -8   5  10   -0.49    0.30
  -8  -6 -10    0.02    0.02
   8   6 -10    0.02    0.02
  -8   6 -10    0.06    0.02
  -8   0 -11    0.41    0.07
  -8   0 -11    0.46    0.06
  -8   0 -11    0.31    0.12
  -8  -1 -11    0.83    0.08
  -8  -1 -11    1.00    0.10
   8   1 -11    0.53    0.09
  -8   1 -11    0.64    0.16
  -8   1 -11    0.71    0.08
  -8   1 -11    0.89    0.11
   8   2 -11    0.13    0.05
   8   2 -11    0.21    0.03
  -8  -2 -11    0.15    0.03
  -8   2 -11    0.10    0.05
  -8   2 -11    0.21    0.03
  -8   2 -11    0.19    0.05
  -8   2 -11    0.20    0.11
   8   3 -11    0.35    0.04
  -8  -3 -11    0.33    0.05
  -8   3 -11    0.32    0.06
  -8   3 -11    0.24    0.03
  -8   3 -11    0.23    0.13
  -8   3 -11    0.24    0.06
   8   4 -11   -0.01    0.02
  -8  -4 -11    0.02    0.02
  -8   4 -11    0.09    0.17
  -8   4 -11    0.00    0.01
  -8  -5 -11    0.35    0.05
  -8   5  11    0.51    0.33
   8   5 -11    0.25    0.03
  -8   5 -11    0.23    0.03
   8   6 -11    0.03    0.02
  -8  -6 -11    0.04    0.02
  -8   6 -11    0.01    0.01
   8   0 -12    0.31    0.06
  -8   0 -12    0.21    0.04
  -8   0 -12    0.20    0.11
  -8   0 -12    0.26    0.07
   8   1 -12    0.20    0.05
  -8  -1 -12    0.27    0.04
   8   1 -12    0.12    0.05
  -8  -1 -12    0.18    0.06
  -8   1 -12    0.14    0.06
  -8   1 -12    0.24    0.12
  -8   1 -12    0.20    0.04
  -8  -2 -12    0.10    0.03
   8   2 -12    0.17    0.05
  -8  -2 -12    0.16    0.07
  -8   2 -12    0.08    0.05
  -8   2 -12    0.20    0.11
  -8   2 -12    0.15    0.02
  -8   2 -12    0.08    0.03
  -8  -3 -12    0.11    0.03
  -8  -3 -12    0.11    0.10
   8   3 -12    0.07    0.02
  -8   3 -12    0.08    0.15
  -8   3 -12    0.16    0.06
  -8   3 -12    0.13    0.05
  -8  -4 -12    0.05    0.03
   8   4 -12    0.07    0.02
  -8   4 -12   -0.04    0.20
  -8   4 -12    0.09    0.02
  -8  -5 -12   -0.01    0.02
   8   5 -12   -0.01    0.01
  -8   5 -12   -0.01    0.01
  -8  -6 -12    0.00    0.02
  -8   6 -12    0.02    0.01
  -8   0 -13    0.05    0.03
  -8   0 -13    0.12    0.05
   8   0 -13    0.11    0.05
  -8  -1 -13    0.45    0.06
   8   1 -13    0.35    0.06
  -8  -1 -13    0.47    0.09
   8   1 -13    0.54    0.07
  -8   1 -13    0.56    0.10
  -8   1 -13    0.44    0.15
  -8   1 -13    0.47    0.07
   8  -1 -13    0.55    0.08
  -8  -2 -13    0.87    0.08
  -8  -2 -13    0.88    0.11
  -8   2 -13    0.82    0.05
  -8   2 -13    0.55    0.18
  -8  -3 -13    0.57    0.06
  -8  -3 -13    0.43    0.08
  -8   3 -13    0.47    0.04
  -8   3 -13    0.51    0.08
  -8   3 -13    0.49    0.18
  -8   3 -13    0.45    0.09
  -8  -4 -13    0.12    0.03
   8   4 -13    0.10    0.02
  -8   4 -13    0.08    0.02
  -8  -5 -13    0.10    0.03
  -8  -6 -13    0.02    0.02
  -8   6 -13    0.02    0.01
   8   0 -14    0.28    0.06
   8   1 -14    0.14    0.06
  -8  -1 -14    0.26    0.05
  -8  -1 -14    0.16    0.06
   8   1 -14    0.11    0.05
  -8   1 -14    0.16    0.04
  -8   1 -14    0.19    0.07
  -8  -2 -14    0.00    0.04
  -8  -2 -14    0.00    0.02
  -8   2 -14   -0.04    0.04
  -8   2 -14    0.01    0.03
  -8  -3 -14    0.29    0.05
  -8  -3 -14    0.28    0.07
  -8   3 -14    0.19    0.06
  -8   3 -14    0.24    0.06
  -8   3 -14    0.28    0.03
  -8  -4 -14    0.03    0.03
  -8   4 -14    0.03    0.02
  -8  -5 -14    0.01    0.02
  -8   5 -14    0.01    0.01
  -8  -6 -14    0.07    0.02
   8   0 -15    0.09    0.04
  -8   0 -15   -0.01    0.03
  -8   0 -15    0.05    0.05
   8   1 -15    5.10    0.30
  -8  -1 -15    5.42    0.32
  -8  -1 -15    5.83    0.28
  -8   1 -15    5.93    0.30
   8  -1 -15    5.57    0.30
  -8   1 -15    5.74    0.33
  -8  -2 -15    0.16    0.06
  -8  -2 -15    0.23    0.05
  -8   2 -15    0.25    0.06
  -8   2 -15    0.26    0.06
  -8  -3 -15    2.79    0.22
   8   3 -15    3.42    0.29
  -8  -3 -15    3.76    0.19
  -8   3 -15    3.57    0.23
  -8   3 -15    3.76    0.22
  -8  -4 -15    0.15    0.04
  -8   4 -15    0.17    0.03
  -8  -5 -15    2.10    0.13
  -8   5 -15    1.79    0.09
   8   0 -16    0.37    0.06
   8   0 -16    0.26    0.06
  -8   0 -16    0.21    0.06
   8   1 -16    0.73    0.10
  -8  -1 -16    0.73    0.10
  -8  -1 -16    0.88    0.09
  -8   1 -16    0.77    0.09
  -8   1 -16    0.75    0.11
   8  -1 -16    0.84    0.10
  -8  -2 -16    0.01    0.02
  -8  -2 -16    0.04    0.04
  -8   2 -16    0.04    0.04
  -8  -3 -16    0.46    0.06
   8   3 -16    0.32    0.07
  -8  -3 -16    0.26    0.06
  -8   3 -16    0.31    0.06
  -8   3 -16    0.42    0.08
  -8  -4 -16    0.05    0.03
  -8  -5 -16    0.29    0.05
  -8   0 -17    0.03    0.04
   8   0 -17    0.06    0.04
   8   0 -17   -0.07    0.05
  -8   0 -17    0.10    0.04
  -8  -1 -17    0.01    0.03
  -8  -1 -17   -0.02    0.04
  -8   1 -17    0.01    0.03
   8  -1 -17    0.04    0.04
  -8   1 -17   -0.01    0.02
  -8  -2 -17    0.04    0.03
  -8  -2 -17    0.06    0.05
  -8   2 -17    0.02    0.04
  -8   2 -17    0.07    0.04
   8   3 -17    0.37    0.07
  -8  -3 -17    0.49    0.06
  -8   3 -17    0.42    0.08
  -8   3 -17    0.40    0.07
  -8  -4 -17    0.01    0.03
   8   0 -18    0.08    0.04
  -8   0 -18    0.07    0.04
  -8   0 -18    0.00    0.03
  -8  -1 -18    0.03    0.03
  -8  -1 -18    0.06    0.04
   8  -1 -18    0.02    0.04
  -8   1 -18    0.03    0.03
  -8   1 -18    0.10    0.05
  -8  -2 -18    0.15    0.05
   8   2 -18    0.10    0.05
  -8  -2 -18    0.16    0.04
  -8   2 -18    0.15    0.05
  -8   2 -18    0.19    0.05
  -8  -3 -18    0.06    0.05
   8   3 -18    0.14    0.05
  -8  -3 -18    0.15    0.04
   8  -4 -18    0.01    0.08
  -8   0 -19    0.01    0.03
  -8   0 -19   -0.02    0.03
  -8  -1 -19   -0.01    0.03
  -8  -1 -19    0.03    0.03
   8  -1 -19   -0.01    0.04
  -8   1 -19    0.01    0.04
  -8   1 -19    0.01    0.02
  -8  -2 -19    0.06    0.03
   8   2 -19    0.01    0.04
  -8  -2 -19    0.06    0.06
  -8   2 -19    0.03    0.03
  -8   2 -19    0.05    0.03
  -8  -3 -19    0.03    0.03
   8   3 -19    0.02    0.04
  -8   0 -20    0.05    0.03
  -8   0 -20    0.02    0.03
  -8  -1 -20    0.02    0.02
   8   1 -20    0.01    0.03
  -8  -1 -20   -0.02    0.03
  -8   1 -20    0.00    0.03
  -8   1 -20    0.01    0.03
  -8  -2 -20   -0.01    0.03
  -8  -2 -20    0.01    0.02
   8   2 -20    0.01    0.03
  -8   2 -20    0.05    0.04
  -8   2 -20    0.01    0.03
  -8  -3 -20    0.01    0.02
   8  -3 -20    0.02    0.02
   8  -3 -20   -0.04    0.03
   8   0 -21    0.05    0.04
  -8   0 -21    0.05    0.03
  -8   0 -21    0.06    0.03
   8   1 -21    0.01    0.03
  -8  -1 -21    0.01    0.03
  -8  -1 -21    0.06    0.03
  -8   1 -21    0.07    0.03
  -8   1 -21    0.03    0.03
   8  -1 -21    0.01    0.03
  -9   0   0    0.06    0.03
   9   0   0    0.02    0.02
  -9   0   0   -0.04    0.03
  -9  -1   0    0.03    0.02
   9  -1   0    0.02    0.03
  -9   1   0   -0.04    0.04
  -9   1   0   -0.05    0.05
   9   1   0    0.06    0.03
  -9  -1   0   -0.03    0.02
  -9  -2   0    0.02    0.03
   9  -2   0   -0.04    0.07
  -9   2   0    0.06    0.06
  -9  -3   0   -0.14    0.07
  -9   3   0    0.01    0.07
  -9   3   0    0.19    0.20
   9  -3   0    0.04    0.14
  -9   4   0   -0.04    0.08
   9   4   0   -0.04    0.03
  -9   5   0    0.17    0.16
   9   5   0    0.09    0.04
   9   6   0   -0.05    0.02
  -9  -6   0   -0.02    0.03
   9   6   0   -0.01    0.04
  -9  -7   0    0.01    0.03
  -9   7   0    0.00    0.02
   9   0   1    1.13    0.07
  -9   0   1    1.16    0.11
   9   0  -1    1.24    0.09
  -9   0  -1    1.07    0.10
  -9   0  -1    0.89    0.12
   9  -1   1    2.30    0.17
  -9   1   1    2.12    0.20
  -9  -1  -1    2.32    0.12
   9   1  -1    2.22    0.19
  -9  -1  -1    2.25    0.17
   9   1   1    1.99    0.15
  -9   1  -1    2.19    0.20
  -9   1  -1    2.16    0.21
  -9  -1   1    2.25    0.16
   9  -1  -1    2.21    0.16
  -9  -1   1    2.32    0.14
  -9   2   1    1.78    0.20
   9  -2   1    1.66    0.20
  -9  -2  -1    2.09    0.15
   9   2  -1    1.68    0.25
  -9   2   1    1.97    0.42
  -9   2  -1    1.93    0.24
  -9   2  -1    1.87    0.20
   9  -2  -1    1.59    0.20
  -9  -2   1    1.81    0.15
   9  -3   1    4.56    0.44
  -9   3   1    4.56    0.54
  -9  -3  -1    4.68    0.35
  -9   3   1    5.12    0.39
  -9   3  -1    4.93    0.38
   9  -3  -1    4.92    0.44
  -9  -3   1    4.62    0.35
   9   4  -1    0.26    0.05
  -9   4   1    0.34    0.13
  -9   4  -1    0.13    0.09
  -9   5   1    0.37    0.18
   9   5  -1    0.16    0.05
   9   5  -1    0.29    0.04
  -9   5  -1    0.30    0.17
   9   5   1    0.10    0.07
  -9  -6  -1    0.03    0.03
   9   6  -1    0.04    0.04
   9   6  -1    0.02    0.02
   9   6   1   -0.03    0.03
  -9  -7  -1    0.11    0.04
  -9   7  -1    0.11    0.03
  -9  -7   1    0.06    0.04
  -9   0  -2   -0.01    0.02
  -9   0   2    0.02    0.04
  -9   0  -2    0.06    0.04
  -9   0   2   -0.04    0.03
   9   0  -2    0.07    0.03
  -9  -1  -2    3.46    0.23
   9  -1   2    3.15    0.22
   9   1  -2    3.30    0.25
  -9   1   2    3.33    0.28
  -9   1   2    3.32    0.26
  -9   1  -2    3.15    0.25
  -9  -1   2    3.10    0.20
  -9  -1   2    3.22    0.19
   9  -1  -2    3.54    0.21
  -9   1  -2    3.60    0.28
   9  -2   2    0.05    0.07
  -9   2   2    0.09    0.07
  -9   2   2    0.25    0.11
   9   2  -2   -0.08    0.06
  -9  -2  -2    0.04    0.03
  -9   2  -2    0.12    0.07
  -9  -2   2    0.09    0.04
   9  -2  -2   -0.02    0.06
  -9   3   2    2.25    0.26
  -9   3   2    1.81    0.35
   9  -3   2    2.08    0.35
  -9  -3  -2    2.47    0.25
  -9  -3   2    2.45    0.26
  -9   3  -2    2.26    0.25
   9  -3  -2    2.57    0.36
  -9   4   2   -0.12    0.09
   9   4  -2    0.09    0.04
  -9   4  -2    0.01    0.09
   9   4   2    0.04    0.04
  -9  -5  -2    0.36    0.07
   9   5  -2    0.42    0.07
   9   5  -2    0.44    0.05
  -9   5   2    0.37    0.18
   9   5   2    0.47    0.09
  -9   5  -2    0.11    0.16
  -9  -6  -2    0.23    0.05
   9   6  -2    0.13    0.05
   9   6  -2    0.18    0.03
  -9  -7  -2    0.12    0.04
  -9   7  -2    0.20    0.04
  -9  -7   2    0.13    0.04
  -9   0   3    0.75    0.10
  -9   0  -3    0.62    0.11
   9   0  -3    0.68    0.08
  -9   0   3    0.66    0.10
   9  -1   3    0.26    0.07
  -9   1   3    0.16    0.09
  -9  -1  -3    0.36    0.08
   9   1  -3    0.26    0.07
   9  -1   3    0.12    0.06
  -9   1   3    0.39    0.11
   9  -1  -3    0.21    0.05
  -9  -1   3    0.27    0.06
   9  -2   3    3.30    0.31
  -9  -2  -3    3.46    0.18
  -9   2   3    3.37    0.36
  -9   2   3    3.57    0.31
   9  -2   3    3.25    0.32
   9   2  -3    2.85    0.31
   9  -2  -3    3.47    0.27
  -9   2  -3    3.07    0.28
  -9   3   3    2.10    0.25
   9  -3   3    2.37    0.38
  -9  -3  -3    1.69    0.22
  -9   3   3    2.65    0.49
   9  -3  -3    1.85    0.27
  -9   3  -3    1.68    0.22
  -9  -3   3    1.67    0.24
  -9   4   3    0.23    0.12
  -9  -4  -3    0.22    0.05
   9   4  -3    0.18    0.03
   9   4  -3    0.28    0.06
  -9   4  -3    0.14    0.13
   9   4   3    0.34    0.06
   9   5  -3    0.28    0.04
  -9   5   3    0.54    0.20
  -9  -5  -3    0.16    0.05
   9   5  -3    0.24    0.06
   9   5   3    0.25    0.06
  -9   5  -3    0.31    0.17
   9   6  -3    0.00    0.06
  -9  -6  -3    0.02    0.03
   9   6  -3    0.06    0.03
   9   7  -3    0.09    0.02
  -9  -7  -3    0.11    0.03
  -9  -7   3    0.07    0.04
  -9   7  -3    0.09    0.03
   9   0  -4    8.05    0.42
  -9   0   4    8.57    0.45
  -9   0  -4    8.54    0.49
   9  -1   4    9.14    0.51
   9   1  -4    9.37    0.57
   9  -1   4   10.36    0.52
  -9   1   4   10.53    0.60
  -9  -1  -4    9.86    0.53
  -9  -1   4    9.29    0.47
   9  -1  -4   10.23    0.48
  -9  -1   4    9.53    0.49
  -9   1  -4   10.14    0.57
   9  -2   4    1.87    0.26
  -9  -2  -4    2.01    0.10
   9  -2   4    2.21    0.27
  -9   2   4    1.99    0.32
   9   2  -4    1.73    0.27
  -9   2  -4    1.98    0.22
  -9  -2   4    2.03    0.17
   9  -2  -4    1.97    0.19
  -9  -3  -4    1.00    0.19
   9  -3   4    0.87    0.38
  -9   3   4    0.46    0.30
  -9   3   4    1.23    0.20
  -9   3  -4    1.16    0.17
   9  -3  -4    0.69    0.18
   9   4  -4    0.11    0.03
   9   4  -4    0.09    0.06
  -9  -4  -4    0.08    0.04
  -9   4   4    0.29    0.16
   9   4   4    0.09    0.04
  -9   4  -4    0.04    0.10
  -9  -5  -4    0.49    0.08
   9   5  -4    0.41    0.06
  -9   5   4    0.05    0.18
  -9   5  -4    0.55    0.20
   9   5   4    0.48    0.07
   9   6  -4    0.03    0.02
  -9  -6  -4   -0.02    0.03
  -9   6  -4    0.03    0.03
   9   7  -4    0.09    0.02
  -9  -7  -4    0.05    0.03
  -9  -7   4    0.11    0.04
  -9   7  -4    0.10    0.02
   9   0  -5    4.59    0.29
  -9   0  -5    4.96    0.34
  -9   0   5    4.76    0.32
   9   1  -5    1.89    0.23
   9  -1   5    1.99    0.20
  -9  -1  -5    2.06    0.23
  -9   1   5    2.18    0.25
   9  -1   5    2.18    0.17
  -9  -1   5    2.14    0.17
   9  -1  -5    2.21    0.16
  -9   1  -5    2.12    0.22
  -9   2   5    0.38    0.20
   9   2  -5   -0.07    0.12
  -9   2  -5    0.01    0.05
   9  -2  -5   -0.02    0.06
  -9  -2   5    0.00    0.05
  -9   3   5    1.64    0.46
  -9   3   5    2.33    0.28
  -9   3  -5    1.88    0.24
   9  -3  -5    1.42    0.26
  -9  -4  -5    0.40    0.06
   9   4  -5    0.42    0.04
  -9   4   5    0.56    0.19
   9   4   5    0.44    0.07
  -9   4  -5    0.31    0.14
  -9  -5  -5    0.10    0.04
  -9   5   5   -0.10    0.17
   9   5  -5    0.12    0.05
   9   5  -5    0.14    0.03
  -9   5  -5    0.16    0.21
  -9   5  -5    0.09    0.03
   9   5   5    0.11    0.05
   9   6  -5    0.44    0.04
  -9   6  -5    0.51    0.07
  -9  -7  -5    0.01    0.02
   9   7  -5    0.02    0.02
  -9   7  -5    0.01    0.02
  -9   0   6    1.09    0.15
   9   0  -6    1.22    0.15
  -9   0  -6    1.18    0.17
  -9  -1  -6    1.51    0.18
   9  -1   6    1.42    0.13
   9   1  -6    1.47    0.21
   9  -1   6    1.27    0.17
  -9   1   6    1.79    0.25
  -9  -1   6    1.35    0.15
  -9   1  -6    1.53    0.19
   9  -1  -6    1.37    0.13
   9   2  -6    0.57    0.21
  -9   2   6    0.66    0.25
   9  -2   6    0.84    0.21
  -9   2  -6    0.89    0.16
   9  -2  -6    0.79    0.13
  -9  -2   6    0.73    0.13
  -9  -3  -6    0.54    0.06
  -9   3   6    1.63    0.46
  -9   3  -6    0.61    0.16
   9  -3  -6    0.79    0.19
   9   3   6    0.52    0.06
  -9  -4  -6    0.31    0.05
  -9   4   6    0.19    0.14
   9   4  -6    0.17    0.03
   9   4  -6    0.24    0.06
   9   4   6    0.26    0.05
  -9   4  -6    0.47    0.15
  -9   4  -6    0.15    0.03
  -9   5   6    0.35    0.20
  -9  -5  -6    0.24    0.05
   9   5  -6    0.21    0.03
  -9   5  -6    0.20    0.04
  -9   5  -6    0.38    0.20
   9   5   6    0.33    0.07
   9   6  -6    0.39    0.04
  -9  -6  -6    0.34    0.06
  -9   6  -6    0.24    0.04
  -9  -7  -6    0.06    0.04
   9   7  -6    0.06    0.02
  -9   7  -6    0.07    0.02
   9   0  -7   29.41    1.34
  -9   0  -7   28.43    1.36
  -9   0   7   29.31    1.35
   9   1  -7   -0.09    0.11
   9  -1   7    0.04    0.09
  -9  -1  -7    0.01    0.05
  -9   1  -7    0.04    0.06
  -9  -1   7    0.03    0.06
   9  -1  -7    0.02    0.06
  -9   2   7    1.07    0.31
   9   2  -7    1.43    0.33
   9  -2   7    1.69    0.31
  -9  -2   7    1.73    0.20
   9  -2  -7    1.35    0.18
  -9   2  -7    1.86    0.23
   9   3  -7    0.48    0.04
   9   3   7    0.52    0.06
  -9   3  -7    0.69    0.18
  -9   4   7    1.95    0.31
   9   4  -7    1.91    0.10
  -9  -4  -7    2.11    0.13
   9   4  -7    1.56    0.13
   9   4   7    1.99    0.13
  -9   4  -7    1.55    0.25
  -9   4  -7    1.56    0.10
  -9   5   7   -0.27    0.17
  -9  -5  -7   -0.04    0.03
   9   5  -7    0.01    0.02
  -9   5  -7    0.16    0.20
  -9   5  -7    0.02    0.02
   9   6  -7    1.35    0.08
  -9  -6  -7    1.49    0.11
  -9   6  -7    1.31    0.08
  -9  -7  -7    0.01    0.02
   9   7  -7    0.01    0.01
  -9   7  -7    0.00    0.01
  -9   0  -8    0.47    0.14
  -9   0   8    0.30    0.13
   9   0  -8    0.26    0.10
  -9   1   8    3.60    0.41
   9   1  -8    3.99    0.41
  -9  -1  -8    3.69    0.32
   9  -1   8    2.79    0.30
   9  -1  -8    3.19    0.26
  -9  -1   8    3.76    0.29
  -9   1  -8    3.71    0.32
   9   2  -8    1.18    0.46
  -9   2   8    1.13    0.41
  -9   2  -8    2.28    0.25
   9  -2  -8    1.80    0.24
   9   3  -8    0.12    0.02
  -9  -3  -8    0.03    0.03
   9   3   8    0.05    0.03
  -9   3  -8    0.07    0.02
  -9   3  -8    0.18    0.05
  -9   3  -8    0.09    0.04
  -9   3  -8   -0.01    0.09
   9   4  -8    0.06    0.02
  -9   4   8    0.03    0.13
  -9  -4  -8    0.00    0.03
  -9   4  -8   -0.08    0.12
   9   4   8    0.06    0.05
  -9   4  -8    0.01    0.02
  -9   5   8    0.19    0.20
  -9  -5  -8    0.24    0.05
   9   5  -8    0.33    0.04
  -9   5  -8    0.25    0.04
   9   6  -8    0.00    0.01
  -9  -6  -8    0.02    0.02
  -9   6  -8    0.01    0.02
  -9  -7  -8    0.02    0.02
  -9   7  -8    0.06    0.02
   9   0  -9    7.99    0.58
  -9   0  -9    9.46    0.59
  -9   0   9    9.47    0.61
  -9   1   9   -0.01    0.23
   9  -1   9    0.14    0.14
   9   1  -9    0.44    0.23
   9  -1  -9    0.01    0.10
  -9  -1   9    0.13    0.13
  -9   1  -9    0.13    0.08
   9   2  -9    0.04    0.02
  -9  -2  -9    0.05    0.02
  -9   2  -9    0.12    0.09
  -9   2  -9    0.01    0.04
   9   3  -9    0.96    0.06
   9   3  -9    0.75    0.10
  -9  -3  -9    1.02    0.08
   9   3   9    0.79    0.08
  -9   3  -9    0.82    0.11
  -9   3  -9    0.83    0.09
  -9   3  -9    0.80    0.06
  -9   3  -9    1.15    0.20
  -9   4   9    0.11    0.13
   9   4  -9    0.18    0.03
  -9  -4  -9    0.13    0.04
  -9   4  -9    0.16    0.03
  -9   4  -9    0.32    0.18
   9   5  -9    0.05    0.02
  -9   5   9    0.19    0.25
  -9  -5  -9    0.04    0.03
  -9   5  -9    0.07    0.02
   9   6  -9    0.25    0.03
  -9  -6  -9    0.21    0.04
  -9   6  -9    0.24    0.03
  -9  -7  -9    0.01    0.02
  -9   7  -9   -0.01    0.01
   9   0 -10    1.34    0.27
  -9   0  10    1.84    0.34
  -9   0 -10    2.24    0.26
  -9   0 -10    1.59    0.20
  -9  -1 -10    0.20    0.10
  -9  -1 -10    0.12    0.03
  -9   1 -10    0.17    0.10
  -9   1 -10    0.12    0.05
  -9  -2 -10    1.43    0.20
   9   2 -10    1.67    0.09
  -9  -2 -10    1.86    0.11
  -9   2 -10    2.23    0.27
  -9   2 -10    1.73    0.14
  -9   2 -10    1.87    0.15
  -9  -3 -10    0.08    0.03
   9   3 -10    0.10    0.02
  -9   3 -10    0.08    0.05
  -9   3 -10   -0.08    0.10
  -9   3 -10    0.11    0.05
  -9   3 -10    0.08    0.02
   9   4 -10    0.64    0.05
  -9  -4 -10    0.70    0.07
  -9   4 -10    0.32    0.20
  -9   4 -10    0.49    0.04
  -9   5  10    0.04    0.26
  -9  -5 -10    0.02    0.03
   9   5 -10    0.06    0.03
  -9   5 -10    0.14    0.04
   9   6 -10    0.28    0.03
  -9  -6 -10    0.29    0.05
  -9   6 -10    0.31    0.03
  -9   0 -11    1.31    0.17
  -9   0 -11    1.45    0.23
   9   1 -11    1.22    0.10
  -9  -1 -11    1.65    0.10
   9   1 -11    1.50    0.12
  -9   1 -11    1.62    0.12
  -9   1 -11    1.68    0.14
  -9   1 -11    1.91    0.26
  -9  -2 -11    0.06    0.02
   9   2 -11    0.07    0.04
  -9  -2 -11    0.18    0.06
  -9   2 -11    0.18    0.13
  -9   2 -11    0.05    0.02
  -9   2 -11    0.05    0.04
  -9  -3 -11    0.57    0.09
  -9   3 -11    0.51    0.08
  -9   3 -11    0.33    0.07
  -9   3 -11    0.42    0.04
  -9   3 -11    0.70    0.19
   9   4 -11    0.03    0.02
  -9  -4 -11    0.01    0.03
  -9   4  11    0.19    0.19
  -9   4 -11    0.04    0.02
  -9   4 -11   -0.04    0.18
  -9  -5 -11    0.68    0.07
   9   5 -11    0.72    0.05
  -9   5 -11    0.64    0.05
  -9  -6 -11    0.13    0.03
  -9   6 -11    0.17    0.02
  -9   0 -12    0.17    0.04
  -9   0 -12    0.07    0.08
  -9   0 -12    0.16    0.06
   9   0 -12    0.01    0.05
  -9  -1 -12    0.19    0.04
   9   1 -12    0.12    0.06
   9   1 -12    0.12    0.05
  -9  -1 -12    0.25    0.06
  -9   1 -12    0.13    0.12
  -9   1 -12    0.08    0.03
  -9   1 -12    0.21    0.06
  -9  -2 -12    1.00    0.12
  -9  -2 -12    0.88    0.07
  -9   2 -12    0.73    0.11
  -9   2 -12    0.93    0.10
  -9   2 -12    0.82    0.22
  -9   2 -12    0.78    0.05
  -9  -3 -12    1.03    0.08
  -9   3 -12    0.95    0.12
  -9   3 -12    1.14    0.11
  -9   3 -12    1.28    0.25
  -9   3 -12    1.10    0.07
  -9   4  12   -0.02    0.21
   9   4 -12    0.03    0.02
  -9  -4 -12    0.05    0.03
  -9   4 -12    0.05    0.20
  -9   4 -12    0.08    0.02
   9   5 -12    0.01    0.01
  -9  -5 -12    0.01    0.02
  -9   5 -12    0.02    0.02
  -9  -6 -12    0.01    0.02
  -9   6 -12    0.03    0.01
  -9   0 -13    3.19    0.18
  -9   0 -13    3.31    0.22
   9   0 -13    3.05    0.20
  -9  -1 -13    0.43    0.06
   9   1 -13    0.41    0.07
  -9  -1 -13    0.46    0.08
   9   1 -13    0.50    0.07
  -9   1 -13    0.44    0.09
  -9   1 -13    0.52    0.08
  -9   1 -13    0.32    0.12
  -9  -2 -13    0.21    0.04
  -9  -2 -13    0.27    0.10
  -9   2 -13    0.28    0.04
  -9   2 -13    0.33    0.06
  -9   2 -13    0.23    0.07
  -9   2 -13    0.19    0.15
  -9  -3 -13    0.04    0.07
  -9  -3 -13    0.19    0.04
  -9   3 -13    0.27    0.03
  -9   3 -13    0.23    0.05
  -9   3 -13    0.17    0.06
  -9   3 -13    0.44    0.16
  -9   4  13   -0.14    0.26
  -9  -5 -13    0.22    0.04
  -9   5 -13    0.34    0.04
  -9  -6 -13    0.20    0.03
  -9   6 -13    0.24    0.02
  -9   0 -14    0.14    0.06
  -9   0 -14    0.11    0.04
   9   0 -14    0.15    0.05
   9   1 -14   13.46    0.72
  -9  -1 -14   14.70    0.67
   9   1 -14   14.29    0.60
  -9  -1 -14   14.57    0.62
  -9   1 -14   14.70    0.68
   9  -1 -14   13.16    0.63
  -9   1 -14   14.37    0.64
  -9  -2 -14    0.16    0.04
  -9  -2 -14    0.08    0.05
  -9   2 -14    0.24    0.06
  -9   2 -14    0.21    0.07
  -9   2 -14    0.13    0.14
  -9  -3 -14    8.47    0.37
  -9   3 -14    8.01    0.42
  -9   3 -14    7.48    0.34
  -9   3 -14    8.25    0.41
  -9  -4 -14    0.04    0.03
  -9   4 -14    0.10    0.02
  -9  -5 -14    4.01    0.20
  -9   5 -14    4.20    0.18
   9   0 -15    0.15    0.05
  -9   0 -15    0.22    0.07
  -9   0 -15    0.22    0.05
  -9  -1 -15    2.83    0.17
  -9  -1 -15    2.56    0.20
   9   1 -15    2.57    0.18
  -9   1 -15    2.87    0.18
   9  -1 -15    2.41    0.18
  -9   1 -15    3.03    0.21
  -9  -2 -15    1.07    0.09
  -9  -2 -15    1.01    0.12
  -9   2 -15    1.16    0.11
  -9   2 -15    1.39    0.14
  -9  -3 -15    1.26    0.13
   9   3 -15    0.99    0.13
  -9   3 -15    1.63    0.16
  -9   3 -15    1.21    0.18
  -9  -4 -15    0.20    0.04
  -9   4 -15    0.27    0.03
  -9  -5 -15    1.07    0.08
   9   0 -16    0.06    0.03
  -9   0 -16    0.08    0.05
  -9   0 -16    0.05    0.03
   9   0 -16    0.00    0.04
  -9  -1 -16    0.32    0.06
  -9  -1 -16    0.14    0.06
   9  -1 -16    0.25    0.06
  -9   1 -16    0.28    0.07
  -9  -2 -16    0.07    0.03
  -9  -2 -16    0.04    0.06
  -9   2 -16    0.07    0.05
  -9   2 -16    0.04    0.03
   9   3 -16    1.56    0.14
  -9  -3 -16    1.80    0.12
  -9   3 -16    1.91    0.14
  -9   3 -16    1.78    0.15
  -9  -4 -16    0.10    0.03
  -9  -5 -16    0.05    0.03
  -9   0 -17   -0.04    0.03
   9   0 -17    0.02    0.03
  -9   0 -17    0.02    0.03
   9   0 -17    0.05    0.04
  -9  -1 -17    0.16    0.06
  -9  -1 -17    0.26    0.07
  -9   1 -17    0.16    0.06
   9  -1 -17    0.22    0.05
  -9   1 -17    0.13    0.08
  -9  -2 -17    0.14    0.04
  -9  -2 -17    0.06    0.04
  -9   2 -17    0.13    0.05
  -9   2 -17    0.08    0.04
  -9  -3 -17    0.53    0.07
  -9   3 -17    0.54    0.08
  -9  -4 -17    0.05    0.04
  -9   0 -18    0.01    0.02
  -9   0 -18   -0.05    0.03
  -9  -1 -18    0.15    0.05
  -9  -1 -18    0.15    0.04
  -9   1 -18    0.22    0.05
  -9   1 -18    0.14    0.05
  -9  -2 -18    0.05    0.04
  -9  -2 -18   -0.01    0.03
  -9   2 -18   -0.05    0.03
  -9   2 -18   -0.01    0.03
   9   3 -18    0.05    0.04
  -9  -3 -18    0.01    0.03
  -9  -4 -18    0.00    0.02
  -9   0 -19    0.01    0.04
  -9   0 -19    0.02    0.03
  -9  -1 -19    0.01    0.04
  -9  -1 -19    0.00    0.02
  -9   1 -19    0.00    0.03
   9  -1 -19   -0.03    0.03
  -9   1 -19    0.00    0.03
  -9  -2 -19    0.08    0.04
  -9  -2 -19    0.09    0.03
   9   2 -19    0.05    0.05
  -9   2 -19    0.14    0.05
  -9   2 -19    0.09    0.04
  -9  -3 -19    0.00    0.03
  -9   0 -20    0.03    0.03
  -9   0 -20   -0.02    0.02
  -9  -1 -20    0.01    0.03
   9   1 -20    0.02    0.04
  -9  -1 -20    0.03    0.03
  -9   1 -20    0.05    0.03
  -9   1 -20    0.01    0.03
   9   2 -20    0.08    0.04
  -9  -2 -20    0.10    0.03
  -9  -2 -20    0.08    0.04
  -9   2 -20    0.12    0.04
   9  -2 -20    0.12    0.03
  -9   2 -20    0.09    0.04
  -9   0 -21    0.02    0.03
  -9   0 -21    0.12    0.03
   9   0 -21    0.04    0.04
  -9  -1 -21    0.02    0.03
   9   1 -21    0.04    0.03
  -9  -1 -21    0.01    0.03
  -9   1 -21    0.05    0.03
  -9   1 -21    0.03    0.03
   9  -1 -21    0.06    0.03
 -10   0   0    3.36    0.22
  10   0   0    3.37    0.18
 -10   0   0    3.20    0.25
 -10   1   0    1.58    0.20
  10  -1   0    1.72    0.14
 -10  -1   0    1.86    0.15
 -10   1   0    1.77    0.19
  10   1   0    1.40    0.14
 -10  -1   0    1.97    0.12
 -10  -2   0    4.49    0.25
  10  -2   0    4.61    0.33
 -10   2   0    4.64    0.36
 -10   2   0    3.80    0.37
  10  -3   0    2.35    0.36
 -10   3   0    2.57    0.27
 -10  -3   0    2.12    0.23
 -10   3   0    2.56    0.42
 -10   4   0    0.18    0.12
  10   5   0    0.05    0.04
 -10   5   0   -0.20    0.14
  10   6   0    0.02    0.04
 -10  -6   0    0.01    0.03
 -10  -7   0    0.00    0.02
 -10   7   0   -0.02    0.02
  10   0  -1    1.92    0.13
 -10   0   1    2.36    0.18
 -10   0  -1    2.03    0.19
  10   0   1    1.95    0.11
 -10   0   1    2.09    0.19
 -10   0  -1    1.91    0.15
 -10  -1  -1   -0.02    0.03
 -10   1   1    0.01    0.05
 -10  -1  -1   -0.03    0.02
 -10   1   1    0.12    0.08
  10   1  -1   -0.02    0.04
  10  -1  -1    0.00    0.03
 -10  -1   1    0.00    0.02
  10   1   1   -0.01    0.03
 -10  -1   1    0.01    0.03
 -10   2   1    0.17    0.09
  10   2  -1    0.02    0.07
 -10  -2  -1    0.18    0.09
 -10   2   1    0.02    0.10
 -10  -2  -1    0.10    0.04
 -10  -2  -1    0.07    0.04
  10  -2   1    0.20    0.09
 -10   2  -1    0.14    0.07
  10  -2  -1    0.10    0.08
 -10  -2   1    0.08    0.04
 -10   3   1    5.39    0.60
  10  -3   1    6.54    0.55
 -10   3   1    5.86    0.45
 -10  -3  -1    5.63    0.37
 -10   3  -1    6.00    0.45
 -10  -3   1    5.49    0.38
  10  -3  -1    4.63    0.45
  10   4  -1    0.10    0.04
 -10   4   1    0.06    0.10
 -10   4  -1    0.19    0.11
  10   5  -1    0.12    0.05
 -10   5   1    0.11    0.16
  10   5  -1    0.08    0.03
  10   5   1    0.07    0.04
 -10   5  -1   -0.05    0.13
 -10  -6  -1    0.07    0.03
  10   6  -1    0.08    0.04
  10   6   1   -0.01    0.04
 -10  -7  -1    0.02    0.03
 -10  -7   1   -0.01    0.03
 -10   7  -1    0.02    0.02
 -10   0   2    2.17    0.19
  10   0  -2    2.13    0.14
 -10   0  -2    1.93    0.13
  10   0   2    1.96    0.11
 -10   0  -2    1.92    0.19
 -10   0   2    2.31    0.18
  10  -1   2    8.58    0.46
 -10  -1  -2    9.51    0.49
 -10   1   2    9.24    0.56
  10   1  -2    9.18    0.51
 -10   1   2    8.99    0.55
  10  -1  -2    9.19    0.45
 -10  -1   2    9.10    0.46
 -10   1  -2    9.80    0.55
 -10   1  -2    8.57    0.50
 -10  -1   2    9.88    0.44
  10  -2   2    0.05    0.08
  10   2  -2    0.00    0.07
 -10  -2  -2    0.05    0.04
 -10   2   2    0.06    0.07
 -10   2   2   -0.08    0.11
 -10  -2  -2    0.03    0.04
 -10  -2  -2   -0.04    0.07
  10  -2  -2   -0.05    0.06
 -10   2  -2    0.02    0.05
 -10  -2   2   -0.01    0.04
 -10  -3  -2    3.50    0.28
  10  -3   2    3.79    0.44
 -10   3   2    4.08    0.37
 -10   3   2    3.04    0.54
  10  -3  -2    4.03    0.39
 -10   3  -2    3.99    0.35
 -10  -3   2    3.55    0.32
 -10   4   2   -0.09    0.07
  10   4  -2    0.03    0.03
  10   4   2    0.06    0.04
 -10   4  -2   -0.02    0.09
  10   5  -2    1.15    0.07
 -10  -5  -2    1.38    0.12
  10   5  -2    1.11    0.11
 -10   5   2    0.69    0.24
  10   5   2    1.10    0.10
 -10  -6  -2   -0.03    0.03
  10   6  -2    0.03    0.02
  10   6   2   -0.02    0.04
 -10  -7  -2    0.37    0.06
 -10   7  -2    0.42    0.05
 -10  -7   2    0.43    0.07
 -10   0   3   34.01    1.51
  10   0  -3   35.82    1.45
 -10   0   3   32.25    1.49
 -10   0  -3   35.29    1.53
 -10   1   3    6.57    0.45
  10  -1   3    5.96    0.34
 -10  -1  -3    6.02    0.37
  10   1  -3    5.65    0.40
  10  -1   3    6.47    0.39
 -10   1   3    6.20    0.42
 -10   1  -3    6.10    0.41
 -10  -1   3    5.78    0.34
  10  -1  -3    6.72    0.34
 -10  -2  -3    5.02    0.31
  10  -2   3    5.77    0.43
  10   2  -3    4.07    0.39
 -10  -2  -3    4.65    0.22
  10  -2   3    4.60    0.39
 -10  -2  -3    4.53    0.24
 -10   2   3    5.51    0.39
 -10   2   3    5.00    0.47
 -10  -2   3    4.65    0.30
  10  -2  -3    5.59    0.35
 -10   2  -3    5.37    0.39
 -10  -3  -3    0.69    0.12
 -10   3   3    0.99    0.18
 -10   3   3    0.36    0.30
 -10   3  -3    1.06    0.17
  10  -3  -3    0.77    0.17
  10   4  -3    2.20    0.15
 -10  -4  -3    2.60    0.16
 -10   4   3    2.47    0.32
  10   4  -3    2.15    0.11
 -10   4  -3    2.53    0.31
  10   4   3    2.31    0.15
 -10   5   3    0.28    0.18
  10   5  -3    0.51    0.08
  10   5   3    0.68    0.08
 -10   5  -3    0.29    0.19
 -10  -6  -3    1.39    0.12
  10   6  -3    1.31    0.08
 -10  -7  -3    0.05    0.03
 -10   7  -3    0.07    0.02
 -10  -7   3    0.07    0.04
  10   0  -4   38.55    1.68
 -10   0   4   40.84    1.73
 -10   0  -4   39.80    1.76
  10  -1   4    0.18    0.06
  10   1  -4    0.20    0.09
 -10  -1  -4    0.30    0.09
  10  -1   4    0.10    0.07
 -10   1   4    0.23    0.11
 -10  -1   4    0.13    0.04
 -10  -1   4    0.25    0.07
  10  -1  -4    0.18    0.05
 -10   1  -4    0.33    0.11
  10  -2   4    6.37    0.48
 -10   2   4    7.00    0.48
  10   2  -4    5.78    0.50
 -10  -2  -4    6.65    0.40
 -10   2   4    6.33    0.55
 -10  -2   4    6.33    0.37
  10  -2  -4    6.57    0.39
 -10   2  -4    6.81    0.46
 -10   3   4    0.26    0.30
 -10   3   4    0.83    0.17
  10  -3  -4    0.56    0.19
 -10   3  -4    0.48    0.14
  10   4  -4    3.02    0.18
  10   4  -4    2.65    0.17
 -10   4   4    3.39    0.38
 -10  -4  -4    3.48    0.19
 -10   4  -4    3.15    0.34
  10   4   4    2.93    0.18
  10   5  -4    0.01    0.04
 -10   5   4   -0.09    0.17
 -10  -5  -4    0.03    0.03
  10   5  -4    0.05    0.02
 -10   5  -4    0.00    0.15
  10   5   4    0.00    0.04
 -10  -6  -4    0.96    0.15
  10   6  -4    1.08    0.07
 -10   6  -4    1.03    0.10
  10   7  -4    0.02    0.02
 -10  -7  -4    0.05    0.03
 -10   7  -4   -0.01    0.02
 -10  -7   4    0.02    0.03
 -10   0   5   11.43    0.60
 -10   0  -5   11.08    0.62
  10   0  -5   10.62    0.57
  10  -1   5    0.18    0.05
 -10   1   5    0.19    0.12
  10   1  -5    0.33    0.11
 -10  -1  -5    0.09    0.07
  10  -1   5    0.17    0.06
 -10  -1   5    0.25    0.08
 -10  -1   5    0.17    0.06
 -10   1  -5    0.11    0.06
  10   2  -5   12.32    0.92
 -10   2   5   14.12    0.97
  10  -2   5   12.79    0.77
 -10  -2   5   11.65    0.62
  10  -2  -5   12.33    0.65
 -10   2  -5   12.72    0.73
 -10  -3  -5    2.04    0.13
 -10   3   5    2.71    0.31
 -10   3  -5    2.45    0.28
  10   3   5    2.07    0.13
 -10  -4  -5    3.57    0.20
 -10   4   5    3.71    0.41
  10   4  -5    3.30    0.19
  10   4  -5    3.25    0.16
 -10   4  -5    3.62    0.36
  10   4   5    3.50    0.20
 -10  -5  -5    0.00    0.03
 -10   5   5    0.21    0.20
  10   5  -5   -0.03    0.03
  10   5  -5    0.03    0.02
 -10   5  -5   -0.16    0.20
  10   5   5   -0.02    0.04
 -10   5  -5   -0.01    0.02
 -10  -6  -5    0.82    0.09
  10   6  -5    0.73    0.05
 -10   6  -5    0.64    0.06
 -10  -7  -5    0.00    0.03
  10   7  -5    0.07    0.02
 -10   7  -5    0.04    0.02
 -10  -7   5    0.02    0.03
 -10   0   6   27.27    1.26
  10   0  -6   27.15    1.23
 -10   0  -6   26.01    1.27
 -10  -1  -6    0.30    0.10
  10  -1   6    0.35    0.09
 -10   1   6    0.34    0.14
  10   1  -6    0.21    0.12
  10  -1   6    0.35    0.08
 -10  -1   6    0.32    0.07
 -10   1  -6    0.52    0.15
  10  -2   6    9.56    0.63
 -10   2   6    8.18    0.73
  10   2  -6    8.92    0.69
  10  -2  -6    8.78    0.51
 -10   2  -6    9.51    0.59
 -10  -2   6    8.14    0.48
 -10  -3  -6   -0.01    0.02
 -10   3   6    0.16    0.12
 -10   3  -6    0.01    0.07
  10   3   6   -0.03    0.03
  10   4  -6    2.55    0.12
  10   4  -6    2.37    0.15
 -10   4   6    2.54    0.36
 -10  -4  -6    2.94    0.16
 -10   4  -6    2.04    0.13
  10   4   6    2.74    0.16
 -10   4  -6    2.07    0.30
  10   5  -6    0.03    0.02
 -10   5   6   -0.23    0.18
 -10  -5  -6    0.02    0.03
  10   5  -6    0.06    0.04
 -10   5  -6    0.01    0.02
  10   5   6    0.01    0.04
 -10   5  -6    0.02    0.18
 -10  -6  -6    1.39    0.11
  10   6  -6    1.35    0.08
 -10   6  -6    1.22    0.08
 -10  -7  -6    0.02    0.02
 -10   7  -6    0.01    0.01
 -10   0  -7    3.22    0.29
  10   0  -7    3.11    0.28
 -10   0   7    2.93    0.29
  10  -1   7    0.19    0.10
 -10  -1  -7    0.24    0.09
  10   1  -7    0.14    0.16
 -10   1   7    0.46    0.18
 -10   1  -7    0.22    0.10
  10  -1  -7    0.17    0.08
 -10  -1   7    0.04    0.08
  10   2  -7    0.17    0.26
  10  -2   7   -0.17    0.17
 -10   2   7   -0.03    0.27
 -10  -2   7    0.00    0.13
  10  -2  -7   -0.10    0.11
 -10   2  -7    0.11    0.07
  10   3  -7    0.01    0.02
 -10  -3  -7   -0.01    0.02
  10   3   7    0.00    0.03
 -10   3  -7    0.00    0.06
 -10   3  -7    0.03    0.02
 -10  -4  -7   -0.01    0.03
 -10   4   7    0.24    0.16
  10   4  -7    0.03    0.04
  10   4  -7    0.04    0.02
 -10   4  -7    0.02    0.02
 -10   4  -7   -0.05    0.10
  10   4   7    0.05    0.04
 -10  -5  -7    0.12    0.04
 -10   5   7   -0.25    0.17
 -10   5  -7    0.09    0.03
  10   6  -7    0.23    0.03
 -10  -6  -7    0.13    0.04
 -10   6  -7    0.21    0.03
 -10  -7  -7    0.02    0.02
 -10   7  -7    0.03    0.01
 -10   0  -8    3.14    0.29
  10   0  -8    2.76    0.30
 -10   0   8    3.19    0.33
 -10  -1  -8    0.03    0.07
 -10   1   8    0.43    0.28
  10  -1   8    0.28    0.11
  10   1  -8    0.04    0.15
 -10  -1   8    0.12    0.10
  10  -1  -8    0.22    0.10
 -10   1  -8    0.00    0.07
 -10   2   8    1.21    0.44
 -10  -2  -8    1.56    0.10
 -10   2  -8    1.53    0.18
 -10   2  -8    1.99    0.25
  10  -2  -8    1.43    0.23
 -10  -2   8    1.76    0.27
 -10   3  -8    0.06    0.05
  10   3   8    0.07    0.03
 -10   3  -8    0.05    0.03
 -10   3  -8    0.10    0.10
 -10  -4  -8    0.51    0.07
  10   4  -8    0.46    0.08
 -10   4   8    0.50    0.22
 -10   4  -8    0.45    0.19
 -10   4  -8    0.35    0.05
  10   4   8    0.47    0.08
 -10  -5  -8    0.02    0.03
  10   5  -8    0.01    0.02
 -10   5  -8    0.01    0.02
  10   6  -8    0.03    0.02
 -10  -6  -8    0.07    0.03
 -10   6  -8    0.02    0.02
 -10  -7  -8    0.01    0.02
 -10   7  -8   -0.01    0.01
  10   0  -9    0.43    0.17
 -10   0   9    0.07    0.22
 -10   0  -9    0.32    0.11
 -10   1   9    1.00    0.33
  10   1  -9    0.61    0.40
  10  -1   9    1.11    0.20
 -10  -1  -9    1.23    0.20
 -10   1  -9    0.97    0.18
 -10   1  -9    1.18    0.20
  10  -1  -9    0.76    0.17
 -10  -2  -9    0.92    0.10
  10   2  -9    1.05    0.08
 -10   2  -9    1.17    0.14
 -10   2  -9    1.00    0.22
 -10  -3  -9    0.47    0.06
  10   3  -9    0.49    0.04
  10   3  -9    0.72    0.13
 -10   3  -9    0.31    0.07
 -10   3  -9    0.35    0.14
 -10   3  -9    0.24    0.06
  10   3   9    0.35    0.06
 -10   3  -9    0.38    0.04
 -10  -4  -9    0.16    0.04
  10   4  -9    0.12    0.02
 -10   4   9    0.16    0.26
 -10   4  -9    0.12    0.14
 -10   4  -9    0.15    0.02
 -10   5   9   -0.18    0.20
 -10  -5  -9    0.23    0.04
 -10   5  -9    0.22    0.03
 -10  -6  -9   -0.01    0.02
  10   6  -9    0.02    0.02
 -10   6  -9    0.01    0.01
 -10  -7  -9    0.01    0.01
 -10   7  -9    0.01    0.01
 -10   0 -10    0.56    0.08
 -10   0 -10    0.38    0.05
 -10  -1 -10    3.25    0.21
 -10  -1 -10    3.22    0.16
 -10  -1 -10    3.06    0.35
 -10   1 -10    3.12    0.28
 -10   1 -10    3.52    0.35
 -10   1 -10    3.09    0.17
  10   2 -10    0.57    0.07
 -10  -2 -10    0.80    0.11
 -10  -2 -10    0.63    0.06
 -10   2 -10    0.80    0.21
 -10   2 -10    0.50    0.10
 -10   2 -10    0.47    0.08
  10   2  10    0.41    0.06
  10   3 -10    0.19    0.06
  10   3 -10    0.24    0.03
 -10  -3 -10    0.17    0.04
 -10   3 -10    0.17    0.13
 -10   3 -10    0.21    0.03
 -10   3 -10    0.17    0.05
 -10   3 -10    0.13    0.05
  10   4 -10    0.12    0.02
 -10   4  10    0.16    0.19
 -10  -4 -10    0.10    0.03
 -10   4 -10    0.14    0.15
 -10   4 -10    0.10    0.02
 -10  -5 -10    0.73    0.10
  10   5 -10    0.79    0.06
 -10   5 -10    0.71    0.05
 -10  -6 -10    0.01    0.02
 -10   6 -10   -0.01    0.01
 -10   0 -11    7.42    0.39
 -10   0 -11    7.55    0.35
 -10   0 -11    8.37    0.59
  10   1 -11    1.31    0.11
 -10  -1 -11    1.69    0.10
 -10  -1 -11    1.68    0.14
  10   1 -11    1.36    0.13
 -10   1 -11    1.96    0.27
 -10   1 -11    1.59    0.12
 -10   1 -11    1.69    0.14
 -10  -2 -11    3.04    0.15
  10   2 -11    2.68    0.16
 -10  -2 -11    3.16    0.20
 -10   2 -11    2.70    0.18
 -10   2 -11    2.87    0.20
 -10   2 -11    3.17    0.35
  10   3 -11    0.06    0.02
 -10  -3 -11    0.03    0.02
 -10   3 -11    0.07    0.06
 -10   3 -11    0.02    0.03
 -10   3 -11    0.04    0.02
 -10   3 -11   -0.01    0.11
 -10   4  11    1.24    0.33
  10   4 -11    1.52    0.08
 -10  -4 -11    1.60    0.10
 -10   4 -11    1.03    0.29
 -10   4 -11    1.27    0.08
 -10  -5 -11    0.58    0.07
  10   5 -11    0.58    0.05
 -10   5 -11    0.51    0.04
 -10  -6 -11    1.05    0.08
 -10   6 -11    1.05    0.06
  10   0 -12    1.29    0.14
 -10   0 -12    1.18    0.23
 -10   0 -12    1.44    0.10
 -10   0 -12    1.37    0.14
 -10  -1 -12    4.52    0.21
  10   1 -12    3.84    0.21
 -10  -1 -12    4.03    0.25
  10   1 -12    4.02    0.24
 -10   1 -12    4.18    0.23
 -10   1 -12    4.28    0.26
 -10   1 -12    5.05    0.45
 -10  -2 -12    0.08    0.03
  10   2 -12   -0.03    0.04
 -10  -2 -12    0.05    0.05
 -10   2 -12    0.04    0.04
 -10   2 -12    0.05    0.04
 -10   2 -12    0.05    0.09
 -10  -3 -12    2.86    0.14
 -10   3 -12    2.75    0.19
 -10   3 -12    2.07    0.33
 -10   3 -12    2.12    0.12
 -10   3 -12    2.40    0.17
 -10  -4 -12    0.02    0.02
 -10   4  12    0.03    0.17
 -10   4 -12   -0.27    0.21
 -10   4 -12    0.03    0.01
 -10  -5 -12    0.87    0.07
 -10   5 -12    0.77    0.05
 -10  -6 -12    0.02    0.02
 -10   6 -12    0.03    0.01
 -10   0 -13    0.60    0.08
  10   0 -13    0.71    0.11
 -10   0 -13    0.61    0.10
  10   1 -13    6.71    0.36
 -10  -1 -13    8.12    0.35
  10   1 -13    6.21    0.32
 -10  -1 -13    6.70    0.38
 -10   1 -13    7.75    0.61
 -10   1 -13    6.86    0.35
 -10   1 -13    8.00    0.46
 -10  -2 -13    3.34    0.22
 -10  -2 -13    3.49    0.18
 -10   2 -13    3.73    0.24
 -10   2 -13    3.48    0.41
 -10   2 -13    3.53    0.22
 -10  -3 -13    5.64    0.25
 -10   3 -13    4.60    0.22
 -10   3 -13    4.01    0.46
 -10   3 -13    5.32    0.29
 -10   3 -13    5.48    0.30
 -10   4  13    0.65    0.25
 -10   4 -13    0.57    0.04
 -10  -5 -13    2.61    0.14
 -10   5 -13    2.39    0.12
 -10  -6 -13    0.01    0.02
 -10   6 -13    0.02    0.01
 -10   0 -14    0.32    0.08
  10   0 -14    0.34    0.07
 -10   0 -14    0.49    0.08
  10   1 -14   17.47    0.81
 -10  -1 -14   18.00    0.82
 -10  -1 -14   18.50    0.77
 -10   1 -14   18.28    0.83
 -10   1 -14   17.73    0.78
 -10  -2 -14    0.47    0.07
 -10  -2 -14    0.50    0.08
 -10   2 -14    0.61    0.09
 -10   2 -14    0.39    0.18
 -10   2 -14    0.53    0.10
 -10  -3 -14    6.07    0.27
 -10   3 -14    5.83    0.32
 -10   3 -14    5.01    0.24
 -10   3 -14    5.20    0.53
 -10   3 -14    5.85    0.31
 -10  -4 -14    0.09    0.03
 -10   4 -14    0.07    0.02
 -10  -5 -14    4.71    0.22
 -10   5 -14    4.59    0.20
  10   0 -15    0.11    0.05
 -10   0 -15    0.09    0.04
 -10   0 -15    0.16    0.06
 -10  -1 -15    2.34    0.18
 -10  -1 -15    2.68    0.16
  10   1 -15    2.29    0.14
 -10   1 -15    2.62    0.20
 -10   1 -15    2.69    0.17
 -10  -2 -15    0.35    0.06
 -10  -2 -15    0.27    0.06
 -10   2 -15    0.35    0.08
 -10   2 -15    0.23    0.05
 -10  -3 -15    4.26    0.21
  10   3 -15    3.56    0.24
 -10   3 -15    4.50    0.26
 -10   3 -15    4.12    0.24
 -10  -4 -15    0.23    0.04
 -10  -5 -15    0.82    0.07
  10   0 -16    1.31    0.13
  10   0 -16    1.53    0.10
 -10   0 -16    1.70    0.13
 -10   0 -16    1.59    0.14
 -10  -1 -16    0.05    0.04
 -10  -1 -16    0.03    0.03
 -10   1 -16   -0.01    0.04
 -10   1 -16   -0.03    0.02
 -10  -2 -16    0.11    0.05
 -10   2 -16    0.13    0.06
 -10   2 -16    0.24    0.07
  10   3 -16    0.08    0.06
 -10  -3 -16    0.03    0.02
 -10   3 -16    0.06    0.04
 -10  -4 -16    0.19    0.04
 -10  -5 -16    0.02    0.02
 -10   0 -17    0.04    0.04
 -10   0 -17    0.03    0.04
  10   0 -17    0.04    0.03
 -10  -1 -17   -0.03    0.04
 -10  -1 -17   -0.02    0.02
 -10   1 -17    0.02    0.04
 -10   1 -17    0.03    0.03
 -10  -2 -17    0.16    0.05
 -10  -2 -17    0.21    0.05
 -10   2 -17    0.15    0.05
 -10   2 -17    0.23    0.05
 -10  -3 -17    0.01    0.03
  10   3 -17    0.01    0.06
 -10   3 -17    0.04    0.03
 -10  -4 -17    0.00    0.02
 -10   0 -18   -0.02    0.04
 -10   0 -18    0.04    0.03
 -10  -1 -18    0.06    0.04
 -10  -1 -18    0.06    0.03
 -10   1 -18    0.07    0.04
  10  -1 -18    0.06    0.03
 -10   1 -18    0.09    0.04
 -10  -2 -18    0.22    0.05
 -10  -2 -18    0.13    0.05
 -10   2 -18    0.23    0.05
 -10   2 -18    0.20    0.06
  10   3 -18   -0.04    0.05
 -10  -3 -18    0.08    0.03
 -10  -4 -18   -0.01    0.02
 -10   0 -19    0.00    0.04
 -10   0 -19    0.03    0.03
 -10  -1 -19    0.01    0.02
 -10  -1 -19    0.03    0.03
  10  -1 -19    0.04    0.03
 -10   1 -19    0.02    0.04
 -10  -2 -19    0.06    0.04
  10   2 -19    0.05    0.04
 -10  -2 -19    0.06    0.03
 -10   2 -19    0.04    0.03
 -10   2 -19    0.01    0.02
  10  -2 -19    0.00    0.02
 -10  -3 -19    0.07    0.03
 -10   0 -20    0.05    0.04
 -10   0 -20    0.06    0.03
 -10  -1 -20    0.03    0.03
 -10  -1 -20    0.01    0.03
  10   1 -20   -0.01    0.03
 -10   1 -20    0.03    0.04
 -10   1 -20    0.00    0.03
  10   2 -20   -0.01    0.03
 -10  -2 -20   -0.01    0.02
  10  -2 -20    0.00    0.03
 -10   2 -20    0.03    0.03
  10   0 -21    0.13    0.04
 -10   0 -21    0.16    0.04
 -10   0 -21    0.18    0.04
  10   1 -21    0.02    0.02
 -10  -1 -21    0.01    0.02
 -10   1 -21   -0.02    0.02
 -11   0   0    0.01    0.04
  11   0   0   -0.01    0.02
 -11   0   0   -0.03    0.04
  11   1   0    0.04    0.05
  11  -1   0    0.03    0.04
 -11   1   0    0.04    0.06
 -11  -1   0    0.01    0.02
 -11   1   0   -0.01    0.04
 -11   2   0   -0.03    0.10
 -11  -2   0    0.05    0.04
  11  -2   0   -0.01    0.06
 -11   2   0   -0.08    0.05
 -11  -2   0    0.02    0.04
 -11   3   0    0.01    0.08
 -11  -3   0    0.05    0.09
  11   4   0    0.01    0.03
 -11   4   0   -0.13    0.07
 -11   5   0    0.15    0.18
  11   5   0    0.03    0.04
 -11  -6   0   -0.02    0.03
 -11   7   0    0.02    0.02
 -11  -7   0   -0.03    0.03
 -11   0   1    0.62    0.17
 -11   0  -1    0.75    0.12
  11   0   1    0.66    0.06
 -11   0   1    0.78    0.12
  11   0  -1    0.79    0.08
 -11   0  -1    0.89    0.11
 -11   1   1    0.05    0.05
 -11  -1  -1    0.00    0.04
  11  -1   1    0.01    0.04
 -11  -1  -1   -0.01    0.03
  11   1  -1   -0.05    0.05
 -11   1   1    0.09    0.10
 -11   1  -1    0.12    0.07
 -11  -1   1    0.00    0.04
 -11  -1   1   -0.02    0.03
 -11   1  -1    0.10    0.07
  11   1   1    0.02    0.04
  11   2  -1    2.38    0.26
  11  -2   1    2.63    0.26
 -11  -2  -1    2.58    0.23
 -11  -2  -1    2.62    0.16
 -11   2   1    2.71    0.33
 -11  -2  -1    2.64    0.18
 -11   2   1    3.04    0.28
 -11  -2   1    2.62    0.18
 -11   2  -1    2.64    0.27
 -11   2  -1    2.42    0.30
  11  -2  -1    2.71    0.24
 -11   3   1    0.00    0.06
 -11  -3  -1   -0.08    0.08
 -11   3  -1    0.14    0.10
 -11   4   1    0.75    0.19
  11   4  -1    0.50    0.07
 -11   4  -1    0.46    0.17
  11   4   1    0.46    0.07
 -11   5   1    0.06    0.18
  11   5  -1    0.17    0.05
  11   5   1    0.08    0.05
 -11   5  -1    0.13    0.15
  11   6  -1    0.04    0.06
 -11  -6  -1   -0.01    0.03
 -11  -7  -1    0.03    0.03
 -11   7  -1    0.01    0.02
 -11  -7   1    0.02    0.03
  11   0   2    1.51    0.10
 -11   0  -2    1.60    0.17
 -11   0  -2    1.48    0.12
  11   0  -2    1.44    0.12
 -11   0   2    1.58    0.17
 -11   0   2    1.56    0.16
  11  -1   2    0.96    0.11
  11   1  -2    0.66    0.15
 -11   1   2    1.01    0.15
 -11  -1  -2    1.06    0.13
 -11  -1   2    0.79    0.10
  11  -1  -2    1.01    0.10
 -11   1  -2    1.13    0.16
 -11   1  -2    0.71    0.14
 -11  -1   2    0.96    0.11
 -11   2   2    1.85    0.31
  11  -2   2    1.41    0.22
 -11  -2  -2    1.69    0.16
 -11   2   2    2.08    0.24
 -11  -2  -2    1.90    0.16
 -11  -2  -2    1.51    0.10
  11   2  -2    1.41    0.23
 -11   2  -2    2.00    0.23
  11  -2  -2    1.81    0.26
 -11  -2   2    1.67    0.18
 -11  -3  -2    0.28    0.09
 -11   3   2    0.37    0.13
 -11   3  -2    0.35    0.12
 -11   4   2    0.18    0.12
  11   4  -2    0.27    0.05
 -11   4  -2    0.17    0.11
  11   4   2    0.32    0.06
  11   5  -2   -0.05    0.04
 -11   5   2   -0.03    0.16
 -11  -5  -2    0.00    0.04
  11   5   2    0.05    0.04
 -11   5  -2    0.05    0.14
 -11  -6  -2    0.10    0.05
  11   6  -2    0.07    0.04
  11   6   2    0.09    0.07
 -11  -7  -2    0.02    0.03
 -11  -7   2   -0.02    0.03
 -11   7  -2    0.00    0.02
 -11   0  -3   14.36    0.73
 -11   0   3   13.82    0.71
  11   0  -3   13.72    0.65
  11  -1   3   34.04    1.48
  11  -1   3   30.61    1.34
  11   1  -3   28.98    1.44
 -11   1   3   31.10    1.46
 -11  -1  -3   32.45    1.41
 -11   1   3   30.85    1.50
 -11  -1   3   31.68    1.37
 -11  -1   3   30.58    1.35
  11  -1  -3   32.10    1.36
 -11   1  -3   33.83    1.48
 -11  -2  -3    4.55    0.30
 -11   2   3    3.72    0.44
 -11   2   3    5.18    0.40
  11   2  -3    4.32    0.39
  11  -2   3    5.15    0.39
 -11   2  -3    5.17    0.39
  11  -2  -3    4.89    0.33
 -11  -2   3    4.30    0.28
 -11   3   3    9.18    0.63
 -11   3  -3    8.91    0.60
 -11  -4  -3    1.84    0.13
  11   4  -3    1.52    0.12
 -11   4   3    1.70    0.28
  11   4  -3    1.56    0.09
 -11   4  -3    1.66    0.26
  11   4   3    1.75    0.12
  11   5  -3    3.24    0.15
 -11  -5  -3    3.10    0.20
  11   5  -3    3.00    0.19
 -11   5   3    3.29    0.53
  11   5   3    3.22    0.19
 -11   5  -3    2.16    0.37
  11   6  -3    0.25    0.05
 -11  -7  -3    0.61    0.06
 -11   7  -3    0.66    0.05
 -11  -7   3    0.60    0.08
 -11   0  -4   21.70    1.06
 -11   0   4   21.86    1.05
 -11   0   4   23.34    1.06
  11   0  -4   21.49    1.00
 -11   1   4   26.65    1.36
  11  -1   4   27.80    1.20
 -11  -1  -4   27.51    1.27
 -11   1   4   28.32    1.33
  11   1  -4   25.89    1.32
  11  -1   4   29.48    1.25
 -11  -1   4   26.65    1.21
  11  -1  -4   28.86    1.21
 -11   1  -4   29.09    1.34
 -11  -1   4   26.97    1.22
 -11  -2  -4    0.48    0.10
  11   2  -4    0.31    0.15
  11  -2   4    0.84    0.18
 -11   2   4    0.85    0.23
  11  -2  -4    0.47    0.12
 -11   2  -4    0.76    0.17
 -11  -3  -4    7.37    0.36
 -11   3   4    8.63    0.60
 -11   3  -4    8.18    0.55
  11   3   4    6.91    0.35
 -11   4   4    0.05    0.09
 -11  -4  -4   -0.02    0.03
  11   4  -4    0.03    0.02
 -11   4  -4    0.13    0.11
  11   4   4   -0.02    0.03
  11   5  -4    2.41    0.16
  11   5  -4    2.40    0.12
 -11  -5  -4    2.74    0.17
 -11   5   4    2.26    0.38
  11   5   4    2.55    0.16
 -11  -6  -4    0.10    0.04
 -11   6  -4    0.18    0.04
 -11  -7  -4    0.68    0.07
 -11  -7   4    0.61    0.08
 -11   7  -4    0.68    0.05
  11   0  -5   46.20    2.05
 -11   0   5   50.29    2.10
 -11   0  -5   47.15    2.11
 -11   1   5    0.95    0.20
  11  -1   5    1.55    0.14
  11   1  -5    1.48    0.23
 -11  -1  -5    1.39    0.18
  11  -1   5    1.27    0.14
 -11  -1   5    1.31    0.15
  11  -1  -5    1.35    0.14
 -11  -1   5    1.16    0.15
 -11   1  -5    1.22    0.22
 -11   2   5   39.74    2.01
  11   2  -5   38.38    1.97
 -11   2   5   43.06    1.89
  11  -2   5   40.97    1.86
 -11  -2  -5   39.93    1.77
  11  -2  -5   40.05    1.75
 -11   2  -5   40.87    1.85
 -11  -2   5   33.83    1.69
 -11  -3  -5    0.05    0.03
 -11   3   5    0.03    0.10
  11   3   5    0.06    0.04
 -11   3  -5   -0.04    0.08
 -11   4   5   11.13    0.79
  11   4  -5    9.72    0.43
 -11  -4  -5   10.86    0.47
  11   4  -5    9.82    0.46
 -11   4  -5    9.56    0.68
  11   4   5   10.47    0.47
  11   5  -5    0.01    0.04
 -11  -5  -5    0.01    0.04
 -11   5   5    0.16    0.20
  11   5  -5    0.07    0.02
 -11   5  -5   -0.06    0.16
 -11   5  -5    0.06    0.03
  11   5   5    0.09    0.04
  11   6  -5    2.72    0.13
 -11  -6  -5    3.15    0.18
 -11   6  -5    2.83    0.15
 -11  -7  -5    0.00    0.02
 -11   7  -5   -0.01    0.02
 -11  -7   5    0.00    0.05
 -11   0  -6    9.72    0.58
 -11   0   6    9.75    0.58
  11   0  -6    9.60    0.56
  11  -1   6    0.20    0.07
 -11  -1  -6    0.15    0.10
 -11   1   6    0.27    0.15
  11   1  -6   -0.03    0.12
 -11  -1   6    0.03    0.06
 -11  -1   6    0.00    0.07
 -11   1  -6    0.05    0.07
  11   2  -6    6.13    0.66
  11  -2   6    4.84    0.45
 -11   2   6    3.75    0.59
  11  -2  -6    4.53    0.34
 -11   2  -6    5.25    0.41
 -11  -3  -6   -0.03    0.02
  11   3  -6   -0.02    0.02
  11   3  -6   -0.01    0.04
 -11   3   6    0.15    0.10
 -11   3  -6    0.08    0.07
  11   3   6    0.01    0.05
 -11   4   6    1.59    0.30
 -11  -4  -6    1.84    0.13
  11   4  -6    1.76    0.09
  11   4  -6    1.69    0.13
 -11   4  -6    1.74    0.26
  11   4   6    1.79    0.13
  11   5  -6   -0.02    0.03
 -11   5   6   -0.05    0.19
  11   5  -6    0.02    0.02
 -11  -5  -6    0.02    0.03
 -11   5  -6   -0.10    0.18
 -11   5  -6   -0.03    0.02
  11   5   6   -0.02    0.04
 -11  -6  -6    0.59    0.07
  11   6  -6    0.54    0.05
 -11   6  -6    0.56    0.05
 -11  -7  -6    0.02    0.02
 -11  -7   6   -0.03    0.02
 -11   7  -6    0.01    0.01
  11   0  -7    2.91    0.29
 -11   0   7    2.94    0.31
 -11   0  -7    2.90    0.28
 -11   1   7    0.29    0.19
  11   1  -7    0.47    0.18
  11  -1   7    0.17    0.08
 -11  -1  -7    0.00    0.06
 -11  -1   7   -0.09    0.09
  11  -1  -7    0.08    0.06
 -11   1  -7    0.13    0.08
 -11   2   7    0.28    0.46
  11  -2  -7    0.21    0.11
 -11   2  -7    0.54    0.15
  11   3  -7    0.18    0.03
 -11   3   7    0.04    0.12
  11   3  -7    0.25    0.05
 -11  -3  -7    0.11    0.03
  11   3   7    0.14    0.05
 -11   3  -7    0.23    0.12
  11   4  -7    0.18    0.05
  11   4  -7    0.16    0.03
 -11  -4  -7    0.10    0.05
 -11   4   7    0.25    0.19
 -11   4  -7    0.17    0.03
 -11   4  -7    0.23    0.13
 -11  -5  -7    0.00    0.02
  11   5  -7   -0.01    0.04
  11   5  -7    0.04    0.02
 -11   5  -7    0.01    0.02
 -11   5  -7    0.04    0.23
  11   5   7    0.02    0.04
  11   6  -7    0.10    0.02
 -11  -6  -7    0.07    0.03
 -11   6  -7    0.11    0.02
 -11  -7  -7    0.04    0.02
 -11   7  -7    0.01    0.01
 -11   0  -8   10.73    0.65
 -11   0   8   10.08    0.69
  11   0  -8   10.02    0.65
  11   1  -8    1.02    0.35
 -11  -1  -8    1.45    0.20
 -11   1   8    0.90    0.32
  11  -1  -8    0.96    0.19
 -11   1  -8    1.45    0.21
 -11  -1   8    1.00    0.22
 -11  -2  -8    1.97    0.11
 -11   2  -8    1.88    0.31
 -11   2  -8    1.70    0.14
  11   3  -8    0.67    0.05
 -11  -3  -8    0.66    0.07
  11   3  -8    0.66    0.08
 -11   3  -8    0.48    0.16
  11   3   8    0.60    0.07
 -11   3  -8    0.50    0.08
 -11   3  -8    0.65    0.05
 -11  -4  -8    0.05    0.03
  11   4  -8    0.02    0.04
 -11   4   8    0.22    0.14
  11   4  -8    0.08    0.02
 -11   4  -8   -0.03    0.13
  11   4   8    0.06    0.04
 -11   4  -8    0.04    0.02
 -11   5   8    0.12    0.22
 -11  -5  -8    0.21    0.05
  11   5  -8    0.24    0.03
 -11   5  -8    0.21    0.29
 -11   5  -8    0.25    0.04
  11   6  -8    0.22    0.03
 -11  -6  -8    0.18    0.04
 -11   6  -8    0.23    0.03
 -11  -7  -8    0.02    0.02
 -11   7  -8    0.02    0.01
 -11   0  -9   -0.03    0.06
 -11  -1  -9    0.93    0.22
 -11  -1  -9    0.69    0.06
 -11   1  -9    0.78    0.22
 -11   1  -9    0.52    0.09
  11   2  -9    0.17    0.04
 -11  -2  -9    0.16    0.03
 -11   2  -9    0.09    0.05
 -11   2  -9    0.26    0.13
 -11   2  -9    0.13    0.04
  11   2   9    0.13    0.04
  11   3  -9    0.09    0.05
 -11  -3  -9    0.06    0.03
  11   3  -9    0.07    0.02
  11   3   9    0.05    0.04
 -11   3  -9    0.06    0.05
 -11   3  -9    0.03    0.02
 -11   3  -9   -0.06    0.09
 -11  -4  -9    0.05    0.03
  11   4  -9    0.03    0.02
 -11   4   9    0.11    0.15
  11   4  -9    0.07    0.05
 -11   4  -9    0.05    0.02
 -11   4  -9    0.18    0.23
  11   4   9    0.08    0.04
 -11  -5  -9    0.06    0.03
  11   5  -9    0.03    0.03
 -11   5   9   -0.33    0.23
 -11   5  -9    0.03    0.03
 -11  -6  -9    0.05    0.03
 -11   6  -9    0.07    0.02
 -11   0 -10    0.39    0.10
 -11   0 -10    0.42    0.16
 -11   0 -10    0.42    0.05
 -11  -1 -10    0.48    0.05
  11   1 -10    0.42    0.06
 -11  -1 -10    0.43    0.08
 -11  -1 -10    0.34    0.12
 -11   1 -10    0.46    0.07
 -11   1 -10    0.54    0.16
 -11   1 -10    0.60    0.08
 -11  -2 -10    0.04    0.02
  11   2 -10    0.05    0.03
 -11   2 -10    0.06    0.09
  11   2  10   -0.04    0.04
 -11   2 -10    0.06    0.04
 -11   2 -10    0.02    0.03
  11   3 -10    0.24    0.04
  11   3 -10    0.34    0.06
 -11   3 -10    0.19    0.05
  11   3  10    0.25    0.06
 -11   3 -10    0.26    0.17
 -11   3 -10    0.32    0.04
 -11   4  10    0.16    0.18
 -11   4 -10    0.23    0.17
  11   5 -10    0.24    0.04
 -11  -5 -10    0.33    0.06
 -11   5 -10    0.20    0.03
 -11  -6 -10    0.06    0.03
 -11   6 -10    0.06    0.02
 -11   0 -11    3.80    0.20
 -11   0 -11    4.00    0.40
 -11   0 -11    3.75    0.24
  11   1 -11    3.09    0.17
 -11  -1 -11    3.07    0.17
 -11  -1 -11    3.30    0.21
 -11   1 -11    3.69    0.37
 -11   1 -11    3.48    0.22
 -11   1 -11    3.13    0.18
  11   2 -11    0.95    0.08
 -11  -2 -11    0.72    0.07
 -11  -2 -11    0.71    0.11
 -11   2 -11    0.52    0.09
 -11   2 -11    0.76    0.22
 -11   2 -11    0.85    0.11
 -11  -3 -11    0.66    0.07
  11   3 -11    0.61    0.08
 -11   3 -11    0.45    0.21
 -11   3 -11    0.61    0.10
 -11   3 -11    0.64    0.10
 -11  -4 -11    0.82    0.07
 -11   4  11    0.62    0.24
 -11   4 -11    0.49    0.21
 -11   4 -11    0.64    0.05
 -11  -5 -11    1.25    0.09
 -11   5 -11    1.27    0.07
 -11  -6 -11    0.51    0.07
 -11   6 -11    0.76    0.04
 -11   0 -12    7.65    0.35
 -11   0 -12    7.68    0.40
  11   1 -12   18.04    0.83
 -11  -1 -12   20.10    0.84
 -11  -1 -12   20.24    0.89
 -11   1 -12   20.28    0.86
 -11   1 -12   21.75    1.17
 -11   1 -12   20.42    0.90
 -11  -2 -12    0.06    0.03
  11   2 -12    0.10    0.04
 -11  -2 -12    0.06    0.05
 -11   2 -12    0.24    0.13
 -11   2 -12    0.05    0.04
 -11   2 -12    0.10    0.05
 -11  -3 -12   13.87    0.56
 -11   3 -12   11.54    0.83
 -11   3 -12   12.89    0.60
 -11   3 -12   13.05    0.54
 -11   3 -12   13.54    0.62
 -11   4  12    0.11    0.24
 -11   4 -12   -0.31    0.23
 -11   5 -12    6.07    0.26
 -11  -6 -12    0.66    0.06
 -11   6 -12    0.66    0.04
  11   0 -13    1.04    0.13
 -11   0 -13    1.37    0.13
  11   1 -13    4.72    0.23
 -11  -1 -13    4.99    0.38
 -11  -1 -13    4.53    0.24
 -11   1 -13    4.83    0.29
 -11   1 -13    4.57    0.28
  11   2 -13    0.85    0.09
 -11  -2 -13    0.88    0.09
 -11  -2 -13    1.11    0.13
 -11   2 -13    1.14    0.13
 -11   2 -13    1.03    0.11
 -11   2 -13    1.21    0.28
 -11  -3 -13    1.39    0.10
 -11   3 -13    1.39    0.08
 -11   3 -13    1.23    0.13
 -11   3 -13    0.82    0.24
 -11   3 -13    1.50    0.14
 -11  -4 -13    0.54    0.06
 -11   4 -13    0.43    0.04
 -11  -5 -13    1.16    0.09
 -11   5 -13    1.15    0.08
 -11  -6 -13    0.07    0.02
 -11   0 -14    1.59    0.13
 -11   0 -14    1.62    0.15
 -11  -1 -14    8.16    0.37
 -11  -1 -14    7.79    0.41
  11   1 -14    7.42    0.35
 -11   1 -14    8.01    0.38
 -11   1 -14    7.55    0.66
 -11   1 -14    8.10    0.42
 -11  -2 -14    1.50    0.14
 -11  -2 -14    1.62    0.11
 -11   2 -14    1.79    0.29
 -11   2 -14    1.57    0.13
 -11   2 -14    1.57    0.15
 -11  -3 -14    4.24    0.21
 -11   3 -14    2.85    0.59
 -11   3 -14    4.41    0.25
 -11  -4 -14    0.61    0.07
 -11   4 -14    0.54    0.04
 -11  -5 -14    2.40    0.13
 -11   5 -14    1.89    0.10
 -11   0 -15    0.06    0.03
 -11   0 -15    0.03    0.04
  11   0 -15    0.03    0.03
 -11  -1 -15    0.10    0.05
 -11  -1 -15    0.02    0.03
  11   1 -15    0.06    0.03
 -11   1 -15    0.03    0.03
 -11   1 -15    0.08    0.05
 -11  -2 -15    0.28    0.06
 -11  -2 -15    0.20    0.04
 -11   2 -15    0.25    0.07
 -11   2 -15    0.27    0.06
 -11  -3 -15    0.11    0.04
 -11   3 -15    0.09    0.04
 -11  -4 -15    0.05    0.02
 -11  -5 -15    0.14    0.03
 -11   0 -16    1.05    0.10
 -11   0 -16    1.04    0.12
  11   0 -16    1.04    0.08
 -11  -1 -16    0.02    0.04
 -11  -1 -16   -0.01    0.03
 -11   1 -16    0.01    0.04
 -11   1 -16   -0.02    0.02
 -11  -2 -16    0.01    0.02
 -11  -2 -16   -0.04    0.03
 -11   2 -16    0.10    0.05
 -11   2 -16   -0.02    0.02
  11   3 -16    0.04    0.06
 -11  -3 -16    0.05    0.03
 -11   3 -16    0.03    0.03
 -11  -4 -16    0.03    0.02
  11   0 -17    0.14    0.04
 -11   0 -17    0.07    0.04
 -11   0 -17    0.11    0.04
 -11  -1 -17    0.01    0.03
 -11  -1 -17   -0.02    0.04
 -11   1 -17    0.02    0.03
 -11   1 -17   -0.02    0.03
 -11  -2 -17    0.15    0.04
 -11  -2 -17    0.15    0.05
 -11   2 -17    0.12    0.04
 -11   2 -17    0.25    0.06
 -11  -3 -17    0.23    0.04
  11   3 -17    0.17    0.06
 -11  -4 -17    0.06    0.03
 -11   0 -18    0.10    0.03
 -11   0 -18    0.05    0.04
 -11  -1 -18    0.02    0.04
 -11  -1 -18    0.04    0.03
 -11   1 -18    0.04    0.04
  11  -1 -18    0.03    0.03
 -11   1 -18    0.01    0.03
 -11  -2 -18    0.01    0.05
 -11  -2 -18    0.02    0.03
 -11   2 -18    0.04    0.04
 -11   2 -18   -0.01    0.02
 -11  -3 -18    0.01    0.03
 -11   0 -19    0.05    0.03
 -11   0 -19    0.07    0.03
 -11  -1 -19    0.00    0.03
 -11  -1 -19    0.03    0.02
 -11   1 -19   -0.03    0.04
 -11   1 -19    0.01    0.02
  11  -1 -19    0.01    0.02
  11   2 -19   -0.01    0.03
 -11  -2 -19   -0.02    0.02
  11  -2 -19    0.02    0.02
 -11   2 -19    0.02    0.02
 -11  -3 -19    0.06    0.03
  11  -3 -19    0.00    0.02
 -11   0 -20    0.09    0.03
 -11   0 -20    0.08    0.04
  11   1 -20    0.04    0.03
 -11  -1 -20    0.01    0.03
 -11  -1 -20    0.06    0.03
 -11   1 -20    0.05    0.04
 -11   1 -20    0.05    0.03
  11   2 -20    0.15    0.05
 -11  -2 -20    0.27    0.04
 -11   2 -20    0.23    0.04
  11   0 -21    1.02    0.09
 -11   0 -21    1.33    0.09
  12   0   0    0.07    0.03
 -12   0   0    0.12    0.06
 -12   0   0    0.20    0.07
  12  -1   0   11.36    0.53
 -12   1   0   10.36    0.64
 -12   1   0   12.07    0.66
 -12  -1   0   11.60    0.58
  12   1   0   10.21    0.56
 -12   2   0    5.14    0.49
  12  -2   0    5.46    0.38
 -12  -2   0    5.12    0.28
 -12   2   0    6.45    0.45
 -12   3   0    3.39    0.35
  12   4   0    0.65    0.08
 -12   4   0    0.54    0.17
  12   5   0    0.42    0.08
  12   6   0    0.05    0.04
 -12  -6   0    0.05    0.03
 -12   7   0    0.07    0.03
 -12  -7   0    0.08    0.03
 -12   0  -1    0.00    0.04
  12   0  -1   -0.01    0.03
 -12   0   1    0.08    0.06
 -12   0   1   -0.05    0.04
  12   0   1    0.05    0.03
 -12   1   1    0.79    0.15
  12   1  -1    0.82    0.14
 -12   1   1    0.88    0.16
 -12  -1  -1    1.12    0.11
  12  -1   1    0.88    0.10
 -12  -1  -1    0.82    0.12
 -12   1  -1    0.88    0.16
 -12  -1   1    0.96    0.12
 -12  -1   1    1.07    0.11
  12  -1  -1    0.94    0.10
 -12   1  -1    0.90    0.16
  12   1   1    0.83    0.10
  12   2  -1   -0.04    0.09
 -12   2   1    0.41    0.16
 -12  -2  -1   -0.06    0.05
 -12   2   1    0.17    0.08
 -12  -2  -1    0.04    0.04
  12  -2   1    0.08    0.08
 -12   2  -1    0.09    0.07
  12  -2  -1    0.05    0.08
 -12   2  -1    0.09    0.10
 -12  -2   1    0.06    0.04
 -12   3   1   -0.06    0.06
  12   3   1    0.02    0.04
 -12   3  -1    0.02    0.07
 -12   4   1   -0.04    0.10
  12   4  -1    0.06    0.04
 -12   4  -1   -0.01    0.09
  12   4   1   -0.04    0.03
 -12   5   1    0.14    0.22
  12   5  -1    0.40    0.07
 -12  -5  -1    0.27    0.05
 -12   5  -1    0.22    0.25
  12   5   1    0.43    0.08
  12   6  -1    0.10    0.04
 -12  -6  -1    0.09    0.04
  12   6   1    0.08    0.04
 -12  -6   1    0.06    0.04
 -12  -7  -1    0.06    0.03
 -12   7  -1    0.05    0.02
 -12  -7   1    0.02    0.03
 -12   0   2    0.16    0.06
  12   0  -2    0.14    0.05
  12   0   2    0.14    0.03
 -12   0   2    0.06    0.08
 -12   0  -2    0.20    0.05
 -12   0  -2    0.21    0.08
  12  -1   2    1.39    0.12
  12   1  -2    1.17    0.17
 -12   1   2    1.41    0.19
 -12  -1  -2    1.29    0.15
 -12   1  -2    1.22    0.18
  12  -1  -2    1.07    0.11
 -12  -1   2    1.15    0.12
 -12  -1   2    1.27    0.14
 -12   1  -2    1.45    0.18
 -12   2   2    0.63    0.19
  12   2  -2    0.73    0.15
 -12  -2  -2    0.71    0.07
 -12  -2  -2    0.92    0.12
  12  -2   2    0.81    0.17
 -12   2   2    0.81    0.16
  12  -2  -2    0.90    0.15
 -12  -2   2    0.62    0.10
 -12   2  -2    0.74    0.15
  12   3  -2    0.21    0.07
 -12   3   2    0.45    0.16
  12   3   2    0.38    0.06
 -12   3  -2    0.23    0.11
 -12   4   2    0.19    0.12
 -12  -4  -2    0.08    0.04
  12   4  -2    0.11    0.04
 -12   4  -2    0.03    0.11
  12   4   2    0.14    0.05
  12   5  -2    0.07    0.05
 -12  -5  -2    0.07    0.04
 -12   5   2   -0.10    0.17
  12   5   2    0.13    0.05
 -12   5  -2   -0.11    0.19
  12   6  -2    0.07    0.04
 -12  -6  -2    0.04    0.03
  12   6   2   -0.04    0.04
 -12  -7  -2    0.01    0.03
 -12   7  -2    0.02    0.02
 -12  -7   2    0.00    0.03
 -12   0   3    4.06    0.30
  12   0  -3    3.44    0.24
 -12   0  -3    4.11    0.31
 -12   0   3    3.08    0.41
 -12   1   3    3.87    0.32
 -12   1   3    3.84    0.35
  12  -1   3    3.29    0.21
  12  -1   3    3.52    0.28
 -12  -1  -3    3.58    0.42
  12  -1  -3    3.85    0.24
 -12  -1   3    3.57    0.25
 -12   1  -3    3.62    0.31
 -12  -1   3    3.74    0.24
 -12   2   3    1.17    0.30
 -12   2   3    1.86    0.23
  12  -2   3    1.21    0.22
 -12  -2  -3    1.41    0.17
  12   2  -3    1.15    0.21
 -12   2  -3    1.90    0.24
  12  -2  -3    1.36    0.18
 -12  -2   3    1.29    0.14
 -12  -3  -3    1.44    0.11
  12   3  -3    1.48    0.11
 -12   3   3    1.74    0.25
 -12   3  -3    1.25    0.22
  12   3   3    1.38    0.10
 -12   4   3    0.40    0.14
  12   4  -3    0.40    0.07
 -12   4  -3    0.31    0.14
  12   5  -3    0.95    0.10
 -12  -5  -3    0.98    0.10
  12   5  -3    0.81    0.06
 -12   5   3    0.44    0.22
 -12   5  -3    0.75    0.22
  12   5   3    0.92    0.10
 -12  -6  -3    0.09    0.03
  12   6  -3    0.03    0.04
  12   6   3    0.07    0.05
 -12   6  -3    0.07    0.03
 -12  -7  -3    0.19    0.04
 -12  -7   3    0.24    0.05
 -12   7  -3    0.25    0.04
  12   0  -4   34.86    1.54
 -12   0  -4   34.96    1.61
 -12   0   4   34.83    1.59
 -12   0   4   36.35    1.59
 -12   1   4   23.47    1.13
  12   1  -4   20.10    1.11
  12  -1   4   22.09    0.96
 -12   1   4   21.81    1.18
 -12  -1  -4   22.92    1.07
  12  -1  -4   21.33    1.01
 -12   1  -4   24.61    1.15
 -12  -1   4   21.75    1.02
 -12   2   4   29.76    1.68
 -12  -2  -4   32.62    1.44
  12   2  -4   26.13    1.57
  12  -2   4   33.19    1.53
 -12   2   4   34.86    1.58
 -12   2  -4   32.19    1.54
  12  -2  -4   34.23    1.45
 -12   3   4    7.24    0.55
  12   3  -4    5.88    0.30
 -12  -3  -4    5.98    0.30
 -12   3  -4    5.96    0.63
  12   3   4    6.36    0.30
  12   4  -4    8.86    0.39
 -12  -4  -4   10.00    0.44
 -12   4   4    9.86    0.74
  12   4  -4    9.35    0.43
  12   4   4    9.68    0.44
 -12   4  -4    8.95    0.67
  12   5  -4    2.31    0.15
 -12   5   4    1.76    0.39
 -12  -5  -4    2.42    0.16
  12   5  -4    2.16    0.11
  12   5   4    2.38    0.16
  12   6  -4    1.39    0.11
 -12  -7  -4    0.57    0.07
 -12   7  -4    0.67    0.05
  12   0  -5    4.57    0.33
 -12   0   5    4.02    0.36
 -12   0   5    5.10    0.36
 -12   0  -5    4.65    0.37
 -12   1   5    8.16    0.54
  12   1  -5    7.28    0.55
 -12   1   5    7.39    0.58
 -12  -1  -5    7.91    0.49
  12  -1   5    8.03    0.38
 -12   1  -5    8.05    0.53
  12  -1  -5    7.75    0.43
 -12  -1   5    7.59    0.44
 -12  -1   5    7.80    0.45
  12  -2   5    0.53    0.18
 -12   2   5    0.50    0.28
 -12   2   5    0.73    0.20
 -12  -2  -5    0.66    0.13
 -12   2  -5    0.47    0.13
  12  -2  -5    0.59    0.13
  12   3  -5    0.22    0.05
 -12   3   5    0.28    0.15
 -12  -3  -5    0.29    0.06
 -12   3  -5    0.15    0.10
  12   3   5    0.29    0.07
 -12  -4  -5    0.08    0.04
 -12   4   5    0.16    0.15
  12   4  -5    0.16    0.03
  12   4  -5    0.15    0.05
  12   4   5    0.14    0.05
 -12   4  -5    0.08    0.12
 -12  -5  -5    1.28    0.11
  12   5  -5    1.23    0.07
  12   5  -5    1.03    0.10
  12   5   5    1.29    0.11
 -12   5  -5    1.23    0.30
 -12   5  -5    1.16    0.09
  12   6  -5    0.14    0.03
 -12  -6  -5    0.10    0.04
 -12   6  -5    0.11    0.03
 -12  -7  -5    0.10    0.03
 -12  -7   5    0.08    0.03
 -12   7  -5    0.11    0.02
 -12   0   6   -0.05    0.10
 -12   0  -6   -0.07    0.06
  12   0  -6    0.02    0.10
 -12  -1  -6    0.81    0.17
  12  -1   6    0.74    0.12
  12   1  -6    0.75    0.20
 -12  -1   6    0.91    0.13
 -12  -1   6    0.59    0.13
 -12   1  -6    0.71    0.17
 -12   2   6    0.77    0.20
 -12   2  -6    0.74    0.18
 -12   3   6    1.27    0.24
 -12  -3  -6    1.17    0.09
  12   3  -6    1.18    0.07
 -12   3  -6    1.10    0.22
  12   3   6    1.18    0.10
  12   4  -6    0.52    0.08
 -12   4   6    0.37    0.17
  12   4  -6    0.44    0.04
 -12  -4  -6    0.65    0.12
 -12   4  -6    0.37    0.18
 -12   5   6    0.40    0.26
 -12  -5  -6    0.13    0.04
  12   5  -6    0.14    0.03
  12   5  -6    0.10    0.05
 -12   5  -6   -0.15    0.18
 -12   5  -6    0.14    0.03
  12   5   6    0.17    0.05
 -12  -6  -6    0.00    0.03
  12   6  -6    0.02    0.02
 -12   6  -6    0.00    0.02
 -12  -7  -6   -0.01    0.02
 -12  -7   6    0.01    0.03
 -12   7  -6    0.00    0.01
  12   0  -7    0.16    0.10
 -12   0  -7    0.05    0.05
 -12   0   7    0.04    0.17
 -12   1   7    0.39    0.25
 -12  -1  -7    0.27    0.09
  12   1  -7    0.09    0.17
 -12  -1   7    0.23    0.11
 -12   1  -7    0.39    0.13
 -12  -1   7    0.21    0.16
  12  -1  -7    0.15    0.12
 -12  -2  -7    0.09    0.02
 -12   2  -7    0.03    0.10
 -12   2  -7    0.05    0.04
  12   3  -7    1.38    0.08
 -12  -3  -7    1.37    0.10
  12   3  -7    1.40    0.11
 -12   3   7    1.43    0.26
  12   3   7    1.43    0.11
 -12   3  -7    1.33    0.23
 -12   4   7   -0.09    0.09
 -12  -4  -7   -0.01    0.03
  12   4  -7    0.09    0.05
 -12   4  -7    0.02    0.11
 -12   5   7    0.56    0.27
 -12   5  -7    0.25    0.23
 -12  -6  -7    0.03    0.03
  12   6  -7    0.02    0.02
 -12   6  -7    0.03    0.02
 -12  -7  -7    0.02    0.02
 -12  -7   7    0.01    0.02
 -12   7  -7    0.02    0.01
 -12   0  -8    0.82    0.17
 -12  -1  -8    0.02    0.06
 -12   1  -8    0.01    0.04
 -12   1  -8    0.09    0.07
  12   2  -8    0.07    0.04
 -12  -2  -8    0.04    0.02
 -12   2  -8   -0.06    0.07
 -12   2  -8    0.09    0.04
  12   2   8   -0.01    0.03
  12   3  -8    0.04    0.02
 -12   3   8   -0.03    0.11
  12   3  -8    0.03    0.04
 -12  -3  -8    0.06    0.03
 -12   3  -8    0.02    0.02
 -12   3  -8    0.00    0.11
  12   3   8    0.06    0.03
 -12   3  -8    0.01    0.09
  12   4  -8    0.08    0.04
 -12   4   8   -0.23    0.15
  12   4  -8    0.03    0.02
 -12  -4  -8    0.02    0.03
 -12   4  -8    0.01    0.02
  12   4   8    0.02    0.04
 -12   4  -8   -0.04    0.13
  12   5  -8    0.02    0.02
 -12   5   8    0.29    0.25
 -12  -5  -8   -0.01    0.02
 -12   5  -8   -0.02    0.29
 -12   5  -8    0.02    0.02
 -12  -6  -8    0.01    0.02
 -12   6  -8    0.03    0.02
 -12   0  -9   -0.04    0.04
 -12  -1  -9    0.06    0.05
 -12  -1  -9    0.01    0.02
  12   1  -9   -0.01    0.03
 -12   1  -9   -0.02    0.08
 -12  -2  -9    0.27    0.07
  12   2  -9    0.18    0.04
 -12  -2  -9    0.21    0.04
 -12   2  -9    0.17    0.05
 -12   2  -9    0.25    0.06
 -12   2  -9    0.07    0.09
 -12   3   9    0.51    0.21
  12   3  -9    0.57    0.05
  12   3  -9    0.54    0.08
 -12  -3  -9    0.62    0.06
 -12   3  -9    0.45    0.04
 -12   3  -9    0.57    0.08
 -12   3  -9    0.65    0.19
  12   3   9    0.54    0.07
 -12  -4  -9    0.17    0.04
  12   4  -9    0.13    0.03
 -12   4   9    0.16    0.16
  12   4  -9    0.16    0.05
 -12   4  -9    0.12    0.02
 -12   4  -9    0.53    0.18
  12   4   9    0.19    0.05
 -12   5   9    0.50    0.32
 -12  -6  -9    0.03    0.03
 -12   6  -9    0.05    0.02
 -12   0 -10    0.14    0.06
 -12   0 -10    0.19    0.11
  12   1 -10    0.89    0.08
 -12  -1 -10    1.03    0.07
 -12  -1 -10    1.10    0.12
 -12  -1 -10    1.01    0.23
 -12   1 -10    1.16    0.22
 -12   1 -10    1.03    0.12
 -12  -2 -10    2.79    0.15
 -12  -2 -10    2.89    0.20
  12   2 -10    2.95    0.16
 -12   2 -10    3.00    0.20
 -12   2 -10    2.58    0.17
  12   2  10    2.73    0.16
 -12   2 -10    3.02    0.35
 -12  -3 -10    0.13    0.03
 -12   3  10    0.01    0.14
  12   3 -10    0.13    0.05
 -12   3 -10    0.15    0.05
 -12   3 -10   -0.02    0.12
 -12   3 -10    0.14    0.02
 -12  -4 -10    1.06    0.09
 -12   4  10    0.58    0.23
 -12   4 -10    1.18    0.27
 -12   4 -10    0.93    0.06
 -12  -5 -10    0.38    0.06
 -12   5 -10    0.33    0.03
 -12  -6 -10    0.01    0.02
 -12   6 -10    0.00    0.01
 -12   0 -11    0.24    0.11
 -12   0 -11    0.41    0.07
 -12   0 -11    0.36    0.05
 -12  -1 -11   -0.01    0.04
  12   1 -11    0.02    0.03
 -12  -1 -11    0.00    0.02
 -12   1 -11   -0.04    0.03
 -12   1 -11   -0.01    0.03
 -12   1 -11   -0.05    0.08
 -12  -2 -11    0.21    0.04
 -12  -2 -11    0.23    0.07
  12   2 -11    0.20    0.04
 -12   2 -11    0.30    0.08
 -12   2 -11    0.25    0.05
 -12   2 -11    0.33    0.16
 -12  -3 -11    1.21    0.09
 -12   3 -11    0.97    0.11
 -12   3 -11    1.00    0.06
 -12   3 -11    1.03    0.27
 -12  -4 -11    0.10    0.03
 -12   4  11   -0.01    0.21
 -12   4 -11    0.02    0.19
 -12   4 -11    0.16    0.03
 -12  -5 -11    0.02    0.02
 -12   5 -11    0.04    0.02
 -12  -6 -11    0.13    0.03
 -12   6 -11    0.23    0.03
 -12   0 -12    8.20    0.64
 -12   0 -12    7.39    0.40
 -12   0 -12    7.67    0.36
 -12  -1 -12    0.39    0.09
  12   1 -12    0.59    0.07
 -12  -1 -12    0.50    0.07
 -12   1 -12    0.48    0.09
 -12   1 -12    0.49    0.08
 -12   1 -12    0.51    0.20
 -12  -2 -12    2.63    0.15
  12   2 -12    2.61    0.18
 -12   2 -12    2.52    0.18
 -12   2 -12    2.66    0.20
 -12   2 -12    2.81    0.35
 -12  -3 -12    0.10    0.04
  12   3 -12   -0.07    0.06
 -12   3 -12    0.05    0.14
 -12   3 -12    0.15    0.05
 -12   3 -12    0.04    0.02
 -12   4  12    1.80    0.40
 -12  -4 -12    1.14    0.13
 -12   4 -12    1.31    0.07
 -12  -5 -12    0.09    0.03
 -12   5 -12    0.08    0.02
 -12  -6 -12    0.66    0.06
 -12   6 -12    0.66    0.04
 -12   0 -13   11.13    0.80
 -12   0 -13   10.43    0.52
 -12   0 -13    9.99    0.47
  12   1 -13   26.89    1.23
 -12  -1 -13   28.55    1.27
 -12  -1 -13   30.09    1.21
 -12   1 -13   30.27    1.24
 -12   1 -13   30.17    1.28
 -12   1 -13   31.35    1.63
  12   2 -13    6.43    0.33
 -12  -2 -13    7.49    0.33
 -12  -2 -13    7.23    0.37
 -12   2 -13    7.46    0.40
 -12   2 -13    7.42    0.37
 -12   2 -13    7.00    0.60
 -12   3  13   20.08    1.31
 -12  -3 -13   19.95    0.82
 -12   3 -13   18.82    0.85
 -12   4 -13    2.61    0.12
 -12  -5 -13    7.53    0.32
 -12   5 -13    6.59    0.29
 -12   0 -14    1.41    0.12
 -12   0 -14    1.60    0.15
 -12  -1 -14    0.66    0.07
 -12  -1 -14    0.71    0.10
  12   1 -14    0.62    0.07
 -12   1 -14    0.64    0.08
 -12   1 -14    0.73    0.11
 -12   1 -14    0.50    0.21
  12   2 -14   -0.01    0.04
 -12  -2 -14    0.01    0.02
 -12  -2 -14    0.05    0.05
 -12   2 -14    0.01    0.03
 -12   2 -14   -0.04    0.14
 -12   2 -14   -0.01    0.04
 -12  -3 -14    1.18    0.13
 -12   3 -14    1.20    0.12
 -12  -4 -14   -0.01    0.02
 -12  -5 -14    0.07    0.03
 -12   0 -15    1.05    0.10
 -12   0 -15    0.88    0.11
  12   0 -15    0.73    0.08
 -12  -1 -15    0.22    0.05
 -12  -1 -15    0.09    0.05
  12   1 -15    0.29    0.05
 -12   1 -15    0.20    0.05
 -12   1 -15    0.15    0.05
 -12  -2 -15    0.09    0.06
 -12  -2 -15    0.05    0.03
 -12   2 -15    0.04    0.04
 -12   2 -15    0.06    0.04
 -12  -3 -15    0.01    0.02
 -12   3 -15    0.04    0.03
 -12  -4 -15    0.02    0.02
 -12  -5 -15    0.04    0.02
 -12   0 -16    0.11    0.05
 -12   0 -16    0.25    0.05
 -12  -1 -16    0.64    0.11
 -12   1 -16    0.54    0.13
 -12   1 -16    0.35    0.08
 -12  -2 -16   -0.01    0.04
 -12  -2 -16    0.02    0.02
 -12   2 -16   -0.04    0.03
 -12   2 -16   -0.01    0.04
 -12  -3 -16    0.37    0.06
  12   3 -16    0.27    0.07
 -12   3 -16    0.46    0.08
 -12  -4 -16    0.02    0.02
 -12   0 -17    0.04    0.03
 -12   0 -17   -0.03    0.03
  12   0 -17   -0.01    0.03
 -12  -1 -17    0.05    0.03
 -12  -1 -17    0.06    0.04
 -12   1 -17    0.07    0.03
  12  -1 -17    0.02    0.03
 -12   1 -17    0.02    0.04
 -12  -2 -17    0.02    0.03
 -12  -2 -17    0.02    0.04
 -12   2 -17    0.05    0.04
 -12   2 -17    0.05    0.03
 -12  -3 -17    0.13    0.04
 -12  -4 -17    0.02    0.02
 -12   0 -18    0.53    0.09
 -12   0 -18    0.78    0.08
 -12  -1 -18    0.13    0.05
 -12  -1 -18    0.10    0.03
 -12   1 -18    0.14    0.04
  12  -1 -18    0.14    0.03
 -12   1 -18    0.13    0.05
 -12  -2 -18    0.02    0.03
 -12   2 -18    0.01    0.02
 -12  -3 -18    0.06    0.03
 -12   0 -19    0.02    0.03
 -12   0 -19   -0.02    0.03
 -12  -1 -19   -0.03    0.05
 -12  -1 -19    0.04    0.03
 -12   1 -19    0.01    0.02
 -12   1 -19    0.00    0.03
  12  -1 -19   -0.02    0.02
 -12  -2 -19    0.04    0.03
  12   2 -19    0.07    0.03
 -12   2 -19    0.02    0.03
  12  -2 -19    0.05    0.02
 -12  -3 -19   -0.01    0.02
  12  -3 -19   -0.01    0.02
 -12   0 -20    0.07    0.03
 -12  -1 -20    0.48    0.06
 -12   1 -20    0.45    0.06
 -12  -2 -20    0.30    0.05
  12   2 -20    0.17    0.04
 -13   0   0    0.09    0.07
  13   0   0    0.07    0.04
 -13  -1   0    0.08    0.05
 -13   1   0    0.07    0.08
 -13  -1   0    0.03    0.05
  13  -1   0   -0.01    0.04
  13   1   0   -0.03    0.07
 -13   1   0    0.00    0.05
 -13  -2   0   -0.05    0.04
 -13   2   0    0.05    0.07
 -13   2   0    0.15    0.16
 -13  -2   0   -0.02    0.06
  13   3   0    0.01    0.03
 -13   3   0    0.01    0.09
 -13   4   0    0.02    0.09
  13   4   0    0.02    0.03
  13   5   0    0.03    0.04
  13   6   0    0.03    0.04
 -13  -6   0   -0.02    0.03
 -13   7   0    0.00    0.02
 -13  -7   0    0.02    0.03
 -13   0  -1    0.05    0.05
 -13   0  -1    0.06    0.06
 -13   0   1    0.16    0.07
 -13   0   1    0.06    0.07
  13   0  -1    0.08    0.04
  13   0   1    0.11    0.06
  13   1  -1    0.20    0.08
  13  -1   1    0.04    0.03
 -13  -1  -1    0.08    0.05
 -13  -1  -1    0.04    0.05
 -13   1   1    0.09    0.07
 -13   1  -1    0.05    0.06
  13   1   1   -0.05    0.04
 -13  -1   1   -0.03    0.05
  13  -1  -1   -0.04    0.04
 -13  -1   1   -0.02    0.05
 -13   1  -1   -0.04    0.07
 -13  -2  -1    1.80    0.13
  13   2  -1    1.53    0.25
 -13   2   1    2.28    0.27
 -13  -2  -1    1.80    0.16
 -13   2  -1    2.29    0.26
 -13  -2   1    1.35    0.15
 -13   2  -1    2.13    0.35
  13  -2  -1    1.59    0.20
  13   3  -1    0.00    0.03
 -13   3  -1   -0.02    0.11
  13   3   1   -0.03    0.03
  13   4  -1    0.35    0.07
 -13   4   1    0.34    0.15
  13   4   1    0.31    0.06
 -13   4  -1    0.13    0.12
 -13  -5  -1   -0.02    0.03
  13   5  -1    0.04    0.04
 -13   5   1    0.12    0.18
 -13   5  -1   -0.08    0.14
  13   5   1    0.02    0.04
 -13  -6  -1    0.02    0.03
  13   6  -1    0.02    0.04
  13   6   1   -0.01    0.03
 -13  -6   1   -0.01    0.03
 -13  -7  -1   -0.02    0.03
 -13   7   1    0.01    0.03
 -13  -7   1    0.02    0.03
  13   0  -2   11.67    0.58
 -13   0   2   10.54    0.68
 -13   0  -2   12.19    0.66
  13   0   2   11.26    0.51
 -13   0   2   13.02    0.67
  13   1  -2    0.15    0.09
 -13   1   2    0.32    0.12
 -13   1   2    0.27    0.10
 -13  -1   2    0.08    0.07
 -13  -1   2    0.19    0.08
 -13   1  -2    0.33    0.11
 -13   1  -2    0.19    0.11
  13  -1  -2    0.19    0.05
 -13  -2  -2   -0.04    0.05
 -13   2   2   -0.24    0.17
  13   2  -2   -0.15    0.10
 -13   2   2    0.06    0.09
  13  -2   2    0.05    0.08
  13  -2  -2    0.08    0.10
 -13  -2   2    0.01    0.06
 -13   2  -2    0.00    0.06
  13   3  -2    2.04    0.13
 -13  -3  -2    1.83    0.14
 -13   3   2    2.15    0.29
 -13   3  -2    2.27    0.41
  13   3   2    2.07    0.13
 -13  -4  -2    0.16    0.05
 -13   4   2    0.10    0.14
  13   4  -2    0.24    0.06
  13   4   2    0.19    0.05
 -13   4  -2    0.14    0.12
  13   5  -2    0.07    0.04
 -13   5   2    0.17    0.22
 -13  -5  -2    0.02    0.03
  13   5   2    0.01    0.04
 -13   5  -2   -0.21    0.16
  13   6  -2    0.04    0.04
 -13  -6  -2    0.04    0.03
 -13  -6   2    0.02    0.03
  13   6   2    0.07    0.04
 -13  -7  -2    0.03    0.03
 -13   7  -2    0.00    0.02
 -13   0   3   21.26    1.02
 -13   0   3   19.51    0.98
 -13   0  -3   21.21    1.01
  13   0  -3   18.20    0.92
  13   1  -3    0.79    0.25
 -13   1   3    1.08    0.18
 -13   1   3    0.81    0.21
 -13  -1  -3    1.26    0.16
  13  -1   3    1.06    0.10
 -13   1  -3    0.96    0.17
 -13  -1   3    1.09    0.14
 -13  -1   3    1.02    0.16
  13  -1  -3    1.38    0.13
  13  -2   3    1.76    0.23
 -13   2   3    1.18    0.32
  13   2  -3    1.52    0.28
 -13   2   3    1.99    0.25
 -13  -2  -3    1.58    0.18
 -13   2  -3    1.83    0.25
  13  -2  -3    1.92    0.21
 -13  -2   3    1.37    0.17
 -13   3   3    0.46    0.18
 -13  -3  -3    0.31    0.05
  13   3  -3    0.41    0.06
 -13   3  -3    0.57    0.17
  13   4  -3    1.12    0.10
 -13  -4  -3    1.47    0.12
 -13   4   3    0.76    0.24
 -13   4  -3    1.34    0.24
  13   4   3    1.18    0.11
 -13   5   3   -0.26    0.16
 -13  -5  -3    0.09    0.04
  13   5  -3    0.09    0.05
  13   5   3    0.13    0.06
 -13   5  -3    0.13    0.18
 -13  -6  -3    0.80    0.09
  13   6  -3    0.62    0.08
 -13   6  -3    0.80    0.07
  13   6   3    0.78    0.09
 -13  -7  -3    0.00    0.02
 -13   7  -3   -0.01    0.01
 -13  -7   3    0.01    0.03
 -13   0   4   19.75    0.99
  13   0  -4   19.37    0.95
 -13   0  -4   20.37    1.01
 -13  -1  -4    4.04    0.31
 -13   1   4    3.72    0.41
  13   1  -4    3.23    0.33
 -13   1   4    3.99    0.34
  13  -1   4    3.86    0.21
 -13   1  -4    4.06    0.35
 -13  -1   4    3.25    0.28
  13  -1  -4    3.93    0.26
 -13  -1   4    4.02    0.28
  13  -2   4    3.05    0.31
 -13  -2  -4    2.98    0.27
 -13   2   4    3.28    0.33
 -13   2  -4    3.28    0.33
 -13   3   4    0.29    0.15
 -13  -3  -4    0.27    0.05
 -13   3  -4    0.06    0.10
  13   3   4    0.43    0.07
 -13   4   4    1.33    0.31
 -13  -4  -4    1.18    0.11
  13   4  -4    1.01    0.10
  13   4  -4    0.87    0.06
  13   4   4    1.15    0.11
 -13   4  -4    1.15    0.28
 -13   5   4    0.36    0.21
 -13  -5  -4    0.66    0.09
  13   5  -4    0.55    0.05
  13   5  -4    0.62    0.08
 -13   5  -4    0.49    0.21
  13   5   4    0.54    0.08
 -13  -6  -4    0.50    0.07
 -13   6  -4    0.53    0.05
 -13  -7  -4    0.10    0.03
 -13   7  -4    0.13    0.02
 -13  -7   4    0.12    0.04
 -13   0   5    2.72    0.26
 -13   0   5    2.30    0.28
 -13   0  -5    2.71    0.27
  13   0  -5    2.83    0.26
  13   1  -5   11.17    0.76
  13  -1   5   10.31    0.53
 -13   1   5   12.21    0.72
 -13   1   5   11.93    0.82
 -13  -1  -5   12.90    0.69
 -13  -1   5   12.28    0.63
  13  -1  -5   13.04    0.64
 -13   1  -5   13.08    0.74
 -13  -1   5   11.84    0.65
 -13  -2  -5    5.07    0.37
 -13   2   5    5.04    0.44
 -13   2  -5    4.71    0.42
 -13  -3  -5    4.21    0.22
  13   3  -5    3.88    0.19
 -13   3   5    4.93    0.46
  13   3  -5    4.36    0.22
 -13   3  -5    4.57    0.42
  13   3   5    4.33    0.22
 -13  -4  -5    1.90    0.18
  13   4  -5    1.56    0.09
 -13   4   5    1.84    0.33
  13   4  -5    1.65    0.13
 -13   4  -5    1.33    0.27
 -13   5   5    1.54    0.35
  13   5  -5    1.70    0.09
  13   5  -5    1.92    0.13
 -13  -5  -5    1.77    0.13
 -13   5  -5    1.21    0.32
  13   5   5    1.87    0.13
 -13   5  -5    1.60    0.10
 -13  -6  -5    0.08    0.03
  13   6  -5    0.02    0.04
 -13   6  -5    0.17    0.03
 -13  -7  -5    0.43    0.05
 -13  -7   5    0.37    0.06
 -13   7  -5    0.46    0.04
 -13   0   6    0.23    0.11
  13   0  -6    0.00    0.11
 -13   0   6   -0.26    0.13
 -13  -1  -6    2.92    0.27
 -13   1   6    1.92    0.37
 -13   1   6    2.97    0.30
  13  -1  -6    2.37    0.24
 -13  -1   6    2.91    0.26
 -13   1  -6    3.11    0.31
  13   2  -6    0.80    0.08
 -13  -2  -6    0.91    0.16
 -13   2   6    1.12    0.22
 -13  -2  -6    1.02    0.09
 -13   2  -6    1.21    0.24
  13   3  -6    2.02    0.13
  13   3  -6    2.20    0.14
 -13  -3  -6    2.42    0.14
 -13   3   6    2.81    0.36
  13   3   6    2.09    0.14
 -13   3  -6    2.41    0.30
 -13  -4  -6    0.30    0.05
  13   4  -6    0.32    0.04
 -13   4   6    0.10    0.14
 -13   4  -6    0.25    0.15
  13   4   6    0.31    0.07
 -13   4  -6    0.16    0.05
  13   5  -6    0.34    0.06
 -13   5   6    0.06    0.22
 -13  -5  -6    0.50    0.07
  13   5  -6    0.40    0.04
 -13   5  -6    0.21    0.21
 -13   5  -6    0.37    0.05
  13   5   6    0.40    0.07
 -13  -6  -6    0.00    0.02
 -13   6  -6    0.03    0.02
 -13  -7  -6    0.15    0.03
 -13   7  -6    0.17    0.02
 -13  -7   6    0.12    0.04
 -13   0  -7    0.38    0.14
 -13   0   7    0.38    0.13
 -13  -1  -7    0.12    0.08
 -13   1  -7    0.06    0.06
 -13   1  -7   -0.03    0.06
 -13  -1   7   -0.02    0.08
  13   2  -7    1.20    0.09
 -13   2   7    1.69    0.26
 -13  -2  -7    1.25    0.08
 -13   2  -7    1.52    0.23
  13   2   7    0.94    0.09
 -13  -3  -7    0.04    0.03
 -13   3   7    0.01    0.12
  13   3  -7    0.04    0.02
  13   3  -7    0.03    0.04
  13   3   7    0.05    0.04
 -13   3  -7    0.00    0.02
 -13   3  -7   -0.05    0.07
 -13   4   7    0.27    0.26
  13   4  -7    0.20    0.05
 -13  -4  -7    0.23    0.05
  13   4  -7    0.27    0.04
 -13   4  -7    0.15    0.03
  13   4   7    0.21    0.06
 -13   4  -7    0.21    0.12
  13   5  -7    0.00    0.02
  13   5  -7   -0.01    0.05
 -13  -5  -7    0.02    0.03
 -13   5   7   -0.19    0.20
  13   5   7    0.03    0.04
 -13   5  -7    0.01    0.02
 -13  -6  -7   -0.01    0.02
 -13   6  -7    0.02    0.02
 -13  -7  -7    0.00    0.02
 -13  -7   7   -0.03    0.02
 -13   7  -7   -0.01    0.01
 -13   0  -8    0.53    0.07
 -13   0  -8    0.51    0.16
 -13  -1  -8    1.67    0.23
 -13  -1  -8    1.45    0.09
  13   1  -8    1.54    0.10
 -13  -1   8    1.69    0.22
 -13   1  -8    1.48    0.13
 -13   1  -8    1.74    0.24
 -13   2   8    2.27    0.33
 -13  -2  -8    2.09    0.12
  13   2  -8    2.00    0.13
  13   2   8    2.11    0.14
 -13   2  -8    2.10    0.29
 -13  -3  -8    0.08    0.03
  13   3  -8    0.08    0.04
 -13   3   8    0.14    0.14
 -13   3  -8    0.08    0.02
  13   3   8    0.12    0.05
 -13   3  -8   -0.01    0.08
 -13  -4  -8    0.65    0.08
 -13   4   8    0.54    0.25
  13   4  -8    0.58    0.05
  13   4  -8    0.47    0.08
 -13   4  -8    0.67    0.20
  13   4   8    0.60    0.08
 -13   4  -8    0.42    0.04
 -13  -5  -8    0.22    0.05
 -13   5   8   -0.11    0.25
 -13   5  -8    0.21    0.03
 -13   5  -8    0.22    0.34
 -13  -6  -8    0.01    0.02
 -13   6  -8    0.04    0.02
 -13   0  -9    0.21    0.10
 -13  -1  -9    0.00    0.02
 -13  -1  -9   -0.02    0.07
 -13  -1  -9    0.06    0.05
  13   1  -9    0.03    0.03
 -13  -1   9    0.07    0.11
 -13   1  -9    0.04    0.09
 -13   1  -9   -0.03    0.03
 -13   1  -9    0.04    0.04
 -13  -2  -9    2.50    0.13
  13   2  -9    2.32    0.14
 -13   2  -9    2.32    0.19
 -13   2  -9    2.72    0.32
  13   2   9    2.08    0.14
 -13   2  -9    2.36    0.17
  13   3  -9    0.05    0.04
 -13   3   9    0.04    0.15
 -13   3  -9   -0.07    0.06
  13   3   9    0.00    0.04
 -13   3  -9    0.05    0.02
  13   4  -9    0.78    0.09
 -13   4   9    0.93    0.30
 -13  -4  -9    0.77    0.07
 -13   4  -9    0.61    0.23
 -13   4  -9    0.57    0.05
  13   4   9    0.87    0.09
 -13  -5  -9    0.08    0.03
 -13   5  -9    0.07    0.02
 -13  -6  -9    0.01    0.02
 -13   6  -9    0.01    0.01
 -13   0 -10    0.20    0.04
 -13   0 -10    0.26    0.13
 -13   0 -10    0.18    0.06
 -13  -1 -10    0.08    0.05
 -13  -1 -10    0.04    0.02
  13   1 -10    0.05    0.03
 -13  -1 -10    0.14    0.10
 -13  -1  10    0.29    0.17
 -13   1 -10    0.05    0.04
 -13   1 -10    0.00    0.08
 -13   1 -10    0.12    0.04
 -13  -2 -10    0.23    0.04
 -13  -2 -10    0.29    0.07
  13   2 -10    0.27    0.05
 -13   2 -10    0.21    0.05
 -13   2 -10    0.26    0.15
  13   2  10    0.31    0.06
 -13   2 -10    0.24    0.06
 -13  -3 -10    0.06    0.03
 -13   3  10    0.21    0.25
  13   3 -10    0.16    0.06
 -13   3 -10    0.07    0.02
  13   3  10    0.03    0.04
 -13   3 -10   -0.06    0.11
 -13   3 -10    0.02    0.05
 -13  -4 -10    0.42    0.06
 -13   4  10    0.40    0.25
 -13   4 -10    0.46    0.18
 -13   4 -10    0.26    0.03
 -13  -5 -10    0.00    0.02
 -13   5 -10    0.06    0.02
 -13   6 -10    0.06    0.02
 -13   0 -11    0.96    0.12
 -13   0 -11    1.35    0.24
 -13   0 -11    1.12    0.09
 -13  -1 -11    0.73    0.07
  13   1 -11    0.76    0.07
 -13  -1 -11    0.73    0.11
 -13  -1 -11    0.81    0.22
 -13   1 -11    0.96    0.23
 -13   1 -11    0.83    0.11
 -13   1 -11    0.66    0.09
 -13  -2 -11    1.30    0.13
 -13  -2 -11    1.37    0.10
  13   2 -11    1.15    0.10
 -13   2 -11    1.31    0.14
 -13   2 -11    1.24    0.11
 -13   2 -11    1.59    0.34
 -13  -3 -11    0.04    0.02
  13   3 -11    0.04    0.04
 -13   3  11    0.07    0.18
 -13   3 -11    0.21    0.18
 -13   3 -11    0.01    0.02
 -13   4  11    0.20    0.26
 -13   4 -11    0.05    0.27
 -13  -5 -11    0.32    0.05
 -13   5 -11    0.35    0.03
 -13  -6 -11    0.04    0.02
 -13   6 -11    0.03    0.01
 -13   0 -12    4.63    0.47
 -13   0 -12    4.16    0.22
 -13   0 -12    3.94    0.27
 -13  -1 -12    2.43    0.22
  13   1 -12    2.43    0.15
 -13  -1 -12    2.35    0.17
 -13   1 -12    2.53    0.19
 -13   1 -12    2.39    0.34
 -13   1 -12    2.53    0.16
  13   2 -12    5.89    0.28
 -13  -2 -12    6.05    0.33
 -13  -2 -12    5.74    0.28
 -13   2 -12    6.86    0.59
 -13   2 -12    5.72    0.33
 -13   2 -12    5.98    0.31
 -13   3  12    5.62    0.63
 -13  -3 -12    5.83    0.26
 -13   3 -12    4.67    0.48
 -13   3 -12    5.43    0.29
 -13  -4 -12    2.97    0.15
 -13   4 -12    2.42    0.12
 -13  -5 -12    0.73    0.07
 -13   5 -12    0.71    0.05
 -13  -6 -12    0.80    0.06
 -13   6 -12    0.73    0.04
 -13   0 -13    1.10    0.10
 -13   0 -13    1.16    0.13
 -13  -1 -13    3.21    0.22
  13   1 -13    3.28    0.18
 -13  -1 -13    3.22    0.18
 -13   1 -13    3.24    0.40
 -13   1 -13    3.09    0.22
 -13   1 -13    3.29    0.20
 -13  -2 -13    3.90    0.20
  13   2 -13    4.22    0.21
 -13  -2 -13    3.89    0.24
 -13   2 -13    3.80    0.23
 -13   2 -13    4.09    0.26
 -13   2 -13    3.86    0.45
 -13  -3 -13    1.97    0.12
 -13   3 -13    2.02    0.15
 -13   3 -13    1.22    0.30
 -13  -4 -13    1.81    0.11
 -13   4 -13    1.78    0.09
 -13  -5 -13    0.65    0.07
 -13   5 -13    0.80    0.04
 -13   0 -14    0.46    0.09
 -13   0 -14    0.44    0.08
  13   0 -14    0.54    0.07
  13   1 -14    1.58    0.11
 -13  -1 -14    1.71    0.12
 -13  -1 -14    1.59    0.14
 -13   1 -14    1.77    0.15
 -13   1 -14    1.59    0.13
 -13   1 -14    1.68    0.30
 -13  -2 -14    0.25    0.04
 -13  -2 -14    0.18    0.06
  13   2 -14    0.27    0.05
 -13   2 -14    0.04    0.13
 -13   2 -14    0.21    0.06
 -13   2 -14    0.21    0.06
 -13   3  14    2.28    0.56
 -13  -3 -14    2.74    0.15
 -13   3 -14    2.61    0.17
 -13  -4 -14    0.39    0.05
 -13  -5 -14    0.61    0.06
  13   0 -15    0.13    0.04
 -13   0 -15    0.20    0.05
 -13   0 -15    0.19    0.05
 -13  -1 -15    0.02    0.04
  13   1 -15    0.01    0.03
 -13  -1 -15    0.04    0.03
 -13   1 -15    0.05    0.03
 -13   1 -15   -0.01    0.04
 -13  -2 -15    0.10    0.04
 -13  -2 -15    0.10    0.05
 -13   2 -15    0.10    0.08
 -13   2 -15    0.15    0.05
 -13  -3 -15    0.23    0.04
  13   3 -15    0.23    0.10
 -13   3 -15    0.26    0.05
 -13  -4 -15    0.04    0.03
 -13  -5 -15    0.02    0.02
 -13   0 -16    0.85    0.10
  13   0 -16    0.85    0.08
 -13   0 -16    0.99    0.13
 -13  -1 -16    0.21    0.06
  13   1 -16    0.12    0.03
 -13  -1 -16    0.16    0.04
 -13   1 -16    0.28    0.07
 -13   1 -16    0.15    0.04
 -13  -2 -16    0.19    0.06
 -13  -2 -16    0.24    0.05
 -13   2 -16    0.18    0.05
 -13  -3 -16    0.06    0.04
 -13  -4 -16    0.05    0.03
 -13   0 -17    0.22    0.06
  13   0 -17    0.30    0.05
 -13   0 -17    0.24    0.05
 -13  -1 -17    0.23    0.05
 -13  -1 -17    0.18    0.05
  13  -1 -17    0.14    0.03
 -13   1 -17    0.25    0.05
 -13   1 -17    0.21    0.06
 -13  -2 -17    0.02    0.03
 -13   2 -17    0.06    0.03
 -13  -3 -17    0.09    0.03
 -13  -4 -17   -0.02    0.02
 -13   0 -18    0.07    0.03
 -13   0 -18    0.07    0.05
  13   0 -18    0.08    0.03
 -13  -1 -18    0.08    0.03
 -13  -1 -18    0.07    0.04
 -13   1 -18    0.10    0.03
 -13   1 -18    0.06    0.05
  13  -1 -18    0.20    0.06
 -13  -2 -18    0.04    0.03
  13  -2 -18    0.04    0.02
 -13   2 -18    0.08    0.03
 -13  -3 -18   -0.03    0.02
 -13   0 -19    0.04    0.03
 -13  -1 -19    0.01    0.03
 -13   1 -19    0.03    0.03
  13  -1 -19   -0.04    0.02
 -13  -2 -19    0.00    0.02
  13   2 -19    0.03    0.03
 -13   2 -19   -0.02    0.02
  13  -2 -19    0.00    0.02
 -13   0 -20    0.01    0.02
  13   1 -20    0.02    0.03
 -13  -1 -20    0.02    0.02
 -13   1 -20    0.00    0.02
 -14   0   0   18.81    0.94
  14   0   0   18.82    0.87
 -14   0   0   21.05    1.00
  14   1   0    1.21    0.18
 -14  -1   0    1.59    0.18
  14  -1   0    1.83    0.14
 -14  -1   0    1.84    0.18
 -14   1   0    1.63    0.22
 -14   1   0    1.44    0.25
  14  -2   0    1.48    0.29
 -14  -2   0    1.52    0.15
 -14  -2   0    1.57    0.16
  14   3   0    1.27    0.10
 -14   3   0    1.41    0.25
  14   4   0    0.20    0.05
 -14   4   0    0.07    0.13
 -14  -5   0    0.08    0.03
  14   5   0    0.06    0.04
 -14   5   0    0.05    0.18
  14   6   0    0.18    0.05
 -14  -6   0    0.13    0.04
 -14   7   0   -0.01    0.02
 -14  -7   0    0.01    0.02
  14   0  -1    0.01    0.05
 -14   0  -1   -0.03    0.05
 -14   0  -1    0.02    0.06
 -14   0   1   -0.05    0.05
  14   0   1   -0.04    0.04
 -14   1   1    0.06    0.06
  14   1  -1    0.22    0.09
 -14   1   1    0.07    0.11
 -14  -1  -1    0.07    0.06
 -14  -1  -1    0.11    0.07
  14  -1   1   -0.03    0.04
 -14   1  -1   -0.01    0.05
 -14   1  -1   -0.02    0.10
  14  -1  -1    0.18    0.05
 -14  -1   1    0.03    0.07
 -14   2   1    0.53    0.15
  14   2  -1    0.18    0.15
 -14  -2  -1    0.26    0.08
  14  -2   1    0.32    0.16
 -14  -2   1    0.21    0.10
 -14   2  -1    0.37    0.14
  14   3  -1    0.11    0.04
 -14   3   1    0.03    0.09
 -14   3  -1   -0.03    0.07
 -14  -4  -1   -0.03    0.03
 -14   4   1   -0.02    0.11
  14   4  -1    0.01    0.04
 -14   4  -1    0.03    0.10
  14   4   1    0.03    0.04
 -14  -5  -1    0.04    0.04
 -14   5   1   -0.20    0.17
  14   5  -1    0.06    0.04
  14   5   1    0.09    0.05
 -14   5  -1   -0.15    0.16
 -14  -6  -1    0.00    0.03
  14   6  -1    0.01    0.04
 -14  -6   1    0.01    0.03
  14   6   1   -0.01    0.03
 -14   7   1    0.00    0.02
 -14  -7  -1    0.02    0.02
 -14   7  -1    0.02    0.02
 -14  -7   1    0.02    0.03
 -14   0   2    2.12    0.23
 -14   0  -2    2.06    0.23
  14   0   2    2.10    0.13
  14   0  -2    2.05    0.19
 -14   0   2    2.00    0.24
  14  -1   2   -0.06    0.04
 -14  -1  -2    0.08    0.05
 -14   1   2   -0.02    0.06
 -14   1   2   -0.20    0.12
  14   1  -2    0.12    0.10
 -14   1  -2    0.01    0.07
  14  -1  -2   -0.07    0.05
 -14  -1   2    0.04    0.08
 -14  -1   2    0.05    0.07
  14   2  -2   -0.07    0.14
 -14  -2  -2    0.28    0.09
 -14   2   2    0.36    0.12
 -14   2  -2    0.21    0.09
 -14   3   2    1.20    0.24
  14   3  -2    1.23    0.10
 -14   3  -2    1.40    0.22
  14   3   2    1.26    0.10
 -14   4   2    0.23    0.16
 -14  -4  -2    0.63    0.08
  14   4  -2    0.42    0.07
  14   4   2    0.48    0.07
 -14   4  -2    0.51    0.16
 -14  -5  -2   -0.03    0.03
  14   5  -2    0.04    0.04
 -14   5   2   -0.16    0.18
 -14   5  -2   -0.01    0.17
  14   5   2    0.02    0.04
  14   6  -2    0.10    0.04
 -14  -6  -2    0.18    0.04
 -14  -6   2    0.14    0.04
  14   6   2    0.21    0.05
 -14  -7  -2    0.01    0.02
 -14   7  -2   -0.01    0.02
 -14  -7   2    0.02    0.03
 -14   0   3    0.25    0.09
 -14   0   3   -0.03    0.11
  14   0  -3    0.10    0.07
 -14   0  -3    0.17    0.10
  14   1  -3    0.13    0.11
 -14   1   3    0.25    0.09
 -14  -1  -3    0.27    0.11
  14  -1   3    0.14    0.04
 -14  -1   3    0.07    0.09
 -14  -1   3    0.18    0.07
  14  -1  -3    0.04    0.05
 -14   1  -3    0.22    0.10
 -14  -2  -3    0.46    0.12
 -14   2   3    0.59    0.16
 -14   2  -3    0.60    0.18
 -14  -3  -3    0.16    0.04
  14   3  -3    0.25    0.05
 -14   3   3    0.13    0.12
  14   3   3    0.21    0.05
 -14   3  -3    0.41    0.14
 -14  -4  -3    0.14    0.04
 -14   4   3   -0.09    0.14
  14   4  -3    0.16    0.05
 -14   4  -3    0.09    0.11
  14   4   3    0.12    0.06
 -14   5   3    0.00    0.19
  14   5  -3   -0.01    0.04
 -14  -5  -3    0.01    0.03
 -14   5  -3   -0.03    0.16
  14   5   3    0.01    0.04
  14   6  -3    0.05    0.04
 -14  -6  -3    0.04    0.03
 -14   6  -3    0.08    0.03
  14   6   3    0.04    0.04
 -14  -7  -3    0.00    0.02
 -14  -7   3    0.00    0.02
 -14   7  -3    0.00    0.01
 -14   0   4    0.67    0.14
  14   0  -4    0.54    0.11
 -14   0  -4    0.74    0.14
 -14   1   4    0.21    0.20
  14  -1   4    0.37    0.06
 -14   1   4    0.55    0.17
 -14  -1  -4    0.34    0.10
  14  -1  -4    0.14    0.08
 -14  -1   4    0.24    0.11
 -14   1  -4    0.24    0.11
 -14  -1   4    0.51    0.11
 -14  -2  -4    0.88    0.16
 -14   2   4    0.89    0.21
 -14   2  -4    1.10    0.25
  14   3  -4    0.01    0.03
 -14  -3  -4    0.01    0.03
 -14   3   4   -0.03    0.09
  14   3   4    0.01    0.03
 -14   3  -4    0.00    0.09
  14   4  -4    0.38    0.08
 -14  -4  -4    0.27    0.07
  14   4  -4    0.23    0.04
 -14   4   4    0.18    0.16
  14   4   4    0.45    0.09
 -14   4  -4    0.43    0.18
  14   5  -4    0.00    0.03
  14   5  -4    0.11    0.05
 -14   5   4   -0.21    0.19
 -14  -5  -4    0.02    0.04
 -14   5  -4    0.24    0.19
 -14  -6  -4    0.02    0.03
  14   6  -4   -0.03    0.04
 -14   6  -4    0.01    0.02
 -14  -7  -4    0.04    0.02
 -14  -7   4    0.01    0.03
 -14   7  -4    0.01    0.01
 -14   0   5    2.09    0.24
  14   0  -5    2.54    0.26
 -14   0  -5    2.39    0.26
 -14   0   5    1.60    0.27
 -14  -1  -5    2.02    0.23
 -14   1   5    2.09    0.25
 -14  -1   5    1.85    0.24
 -14   1  -5    2.12    0.26
  14   2  -5    0.84    0.08
 -14   2   5    0.71    0.21
 -14  -2  -5    0.71    0.16
  14   3  -5    2.34    0.15
 -14   3   5    2.82    0.36
 -14  -3  -5    2.29    0.14
 -14   3  -5    2.37    0.31
  14   3   5    2.29    0.15
  14   4  -5    0.31    0.04
 -14   4   5    0.12    0.15
 -14  -4  -5    0.21    0.05
  14   4  -5    0.29    0.09
 -14   4  -5    0.20    0.14
  14   4   5    0.28    0.06
 -14   5   5    0.38    0.25
 -14  -5  -5    0.56    0.08
  14   5  -5    0.35    0.07
 -14   5  -5    0.40    0.25
 -14   5  -5    0.40    0.05
  14   5   5    0.47    0.08
  14   6  -5   -0.05    0.04
 -14  -6  -5    0.04    0.03
 -14   6  -5    0.09    0.02
 -14  -7  -5    0.22    0.04
 -14   7  -5    0.24    0.03
 -14  -7   5    0.20    0.04
 -14   0  -6    0.06    0.08
 -14   0   6    0.11    0.07
 -14   1   6    0.42    0.15
 -14  -1  -6    0.38    0.11
 -14  -1   6    0.43    0.12
 -14   1  -6    0.34    0.12
  14   2  -6    2.58    0.16
 -14   2   6    2.79    0.32
 -14  -2  -6    3.13    0.30
 -14  -2  -6    2.53    0.14
  14   2   6    2.11    0.15
 -14   2  -6    2.76    0.32
 -14   3   6    8.09    0.65
  14   3  -6    7.13    0.35
 -14  -3  -6    7.27    0.34
  14   3   6    7.54    0.36
 -14   3  -6    7.25    0.58
  14   4  -6    0.41    0.07
  14   4  -6    0.31    0.04
 -14   4   6    0.24    0.25
 -14  -4  -6    0.42    0.07
 -14   4  -6    0.25    0.14
  14   4   6    0.41    0.08
 -14   4  -6    0.22    0.04
 -14   5   6    0.23    0.23
 -14  -5  -6    0.07    0.03
  14   5  -6   -0.03    0.04
  14   5   6    0.02    0.04
 -14   5  -6    0.03    0.02
 -14  -6  -6    0.05    0.03
 -14   6  -6    0.05    0.02
 -14   7  -6    0.18    0.02
 -14  -7   6    0.16    0.03
 -14   0  -7    1.52    0.23
 -14   0  -7    0.84    0.18
 -14   0   7    1.22    0.19
 -14  -1  -7    0.21    0.10
 -14   1   7    0.19    0.11
  14   1  -7    0.36    0.05
 -14   1  -7    0.50    0.19
 -14  -1   7    0.32    0.12
 -14   2   7    0.10    0.11
  14   2  -7    0.15    0.04
 -14  -2  -7    0.13    0.03
 -14   2  -7    0.29    0.13
  14   2   7    0.17    0.05
 -14   3   7   -0.01    0.10
  14   3  -7    0.03    0.04
 -14  -3  -7   -0.02    0.02
 -14   3  -7    0.06    0.02
  14   3   7    0.03    0.03
 -14   3  -7    0.08    0.13
  14   4  -7    0.26    0.06
 -14  -4  -7    0.24    0.05
 -14   4   7    0.10    0.19
 -14   4  -7   -0.01    0.14
 -14   4  -7    0.21    0.03
  14   4   7    0.26    0.06
  14   5  -7   -0.03    0.04
 -14   5   7    0.13    0.29
 -14  -5  -7    0.00    0.03
 -14   5  -7   -0.15    0.22
 -14   5  -7    0.04    0.03
  14   5   7    0.00    0.04
 -14  -6  -7    0.02    0.02
 -14   6  -7    0.04    0.02
 -14   0   8    0.53    0.15
 -14   0  -8    0.06    0.07
 -14  -1  -8    0.09    0.05
 -14  -1  -8    0.07    0.08
 -14  -1  -8    0.09    0.02
 -14   1   8    0.13    0.11
  14   1  -8    0.20    0.07
 -14  -1   8    0.13    0.10
 -14   1  -8    0.07    0.09
 -14   1  -8    0.14    0.05
 -14  -2  -8    0.35    0.05
 -14   2   8    0.13    0.12
  14   2  -8    0.45    0.06
 -14   2  -8    0.30    0.15
  14   2   8    0.38    0.06
 -14  -3  -8    0.03    0.03
  14   3  -8    0.08    0.04
 -14   3   8   -0.01    0.16
 -14   3  -8   -0.01    0.02
 -14   3  -8   -0.02    0.08
  14   3   8    0.04    0.04
  14   4  -8    0.07    0.04
 -14   4   8   -0.04    0.14
 -14  -4  -8    0.04    0.03
 -14   4  -8    0.02    0.02
 -14   4  -8   -0.10    0.11
  14   4   8   -0.01    0.04
 -14  -5  -8   -0.01    0.02
 -14   5   8    0.04    0.47
  14   5  -8   -0.01    0.03
 -14   5  -8    0.01    0.01
 -14  -6  -8    0.01    0.02
 -14   0   9    0.01    0.11
 -14   0  -9    0.04    0.11
 -14   0  -9    0.16    0.05
 -14   0  -9    0.11    0.03
 -14  -1  -9    1.02    0.20
 -14  -1  -9    1.01    0.11
 -14  -1  -9    0.97    0.07
 -14   1   9    1.17    0.23
  14   1  -9    0.98    0.08
 -14  -1   9    1.40    0.22
 -14   1  -9    1.11    0.22
 -14   1  -9    0.80    0.09
 -14   1  -9    0.95    0.10
  14   2  -9    0.84    0.08
 -14  -2  -9    0.75    0.07
 -14   2   9    1.01    0.27
 -14   2  -9    0.57    0.08
  14   2   9    0.56    0.08
 -14   2  -9    1.02    0.25
 -14  -3  -9    0.29    0.05
 -14   3   9    0.04    0.16
 -14   3  -9    0.25    0.03
  14   3   9    0.26    0.05
 -14   3  -9    0.28    0.17
 -14   4   9   -0.12    0.15
  14   4  -9    0.18    0.05
 -14  -4  -9    0.23    0.04
  14   4   9    0.21    0.06
 -14   4  -9    0.16    0.03
 -14   4  -9    0.02    0.15
 -14  -5  -9    0.07    0.03
 -14   5  -9    0.12    0.02
 -14  -6  -9    0.00    0.02
 -14   6  -9    0.02    0.01
 -14   0 -10    0.44    0.14
 -14   0 -10    0.50    0.06
 -14   0 -10    0.72    0.09
 -14  -1 -10    0.10    0.04
 -14  -1 -10    0.16    0.12
  14   1 -10    0.03    0.03
 -14  -1  10    0.31    0.17
 -14   1 -10    0.10    0.10
 -14   1 -10    0.01    0.03
 -14   1 -10    0.07    0.04
 -14   2  10    0.00    0.09
 -14  -2 -10    0.06    0.02
  14   2 -10    0.01    0.03
  14   2  10    0.09    0.04
 -14   2 -10    0.03    0.04
 -14   2 -10    0.01    0.11
 -14  -3 -10    2.91    0.15
 -14   3  10    2.82    0.43
  14   3 -10    2.92    0.17
 -14   3 -10    2.49    0.18
  14   3  10    2.88    0.17
 -14   3 -10    2.79    0.36
  14   4 -10    0.03    0.04
 -14  -4 -10   -0.02    0.02
 -14   4  10   -0.15    0.16
 -14   4 -10    0.02    0.01
 -14  -5 -10    0.04    0.02
 -14   5 -10    0.01    0.01
 -14  -6 -10   -0.02    0.01
 -14   6 -10    0.01    0.01
 -14   0 -11    0.06    0.03
 -14   0 -11    0.09    0.06
 -14   0 -11    0.18    0.13
 -14  -1 -11    2.57    0.15
 -14  -1 -11    2.90    0.20
  14   1 -11    2.81    0.16
 -14   1 -11    2.89    0.20
 -14   1 -11    2.69    0.35
 -14   1 -11    2.72    0.17
 -14  -1  11    2.84    0.39
 -14   2  11    0.05    0.11
 -14  -2 -11   -0.02    0.08
  14   2 -11    0.04    0.03
 -14  -2 -11    0.00    0.02
 -14   2 -11   -0.01    0.06
 -14   2 -11    0.11    0.14
 -14  -3 -11    2.58    0.14
  14   3 -11    2.61    0.15
 -14   3  11    1.86    0.38
 -14   3 -11    2.37    0.17
 -14   3 -11    2.10    0.36
 -14   4  11    0.10    0.26
 -14   4 -11    0.38    0.22
 -14  -5 -11    0.52    0.06
 -14   5 -11    0.36    0.05
 -14  -6 -11    0.01    0.02
 -14   6 -11    0.05    0.01
 -14   0 -12    0.29    0.07
 -14   0 -12    0.42    0.09
  14   0 -12    0.39    0.06
 -14   0 -12    0.37    0.19
 -14  -1 -12    0.18    0.05
 -14  -1 -12    0.05    0.03
  14   1 -12    0.01    0.03
 -14   1 -12    0.02    0.03
 -14   1 -12    0.03    0.04
 -14   1 -12    0.02    0.09
 -14  -2 -12    0.01    0.02
 -14  -2 -12    0.15    0.05
 -14   2  12    0.22    0.18
  14   2 -12    0.06    0.03
 -14   2 -12    0.06    0.04
 -14   2 -12   -0.16    0.10
  14   3 -12    0.04    0.04
 -14   3  12    0.32    0.26
 -14   3 -12    0.09    0.04
 -14   3 -12    0.10    0.14
 -14  -4 -12    0.02    0.02
 -14   4 -12    0.02    0.02
 -14  -5 -12    0.00    0.02
 -14   5 -12    0.03    0.01
 -14   0 -13    0.86    0.11
 -14   0 -13    0.88    0.09
 -14   0 -13    0.79    0.25
  14   0 -13    0.78    0.08
  14   1 -13    0.51    0.06
 -14  -1 -13    0.39    0.06
 -14  -1 -13    0.41    0.08
 -14   1 -13    0.39    0.07
 -14   1 -13    0.53    0.10
 -14   1 -13    0.36    0.16
  14   2 -13    2.12    0.13
 -14  -2 -13    1.99    0.16
 -14  -2 -13    2.05    0.12
 -14   2 -13    2.16    0.15
 -14   2 -13    1.88    0.32
 -14   3  13    0.00    0.21
 -14  -3 -13    0.38    0.06
 -14   3 -13    0.37    0.22
 -14   3 -13    0.27    0.05
 -14  -4 -13    1.07    0.08
 -14  -5 -13    0.17    0.04
  14   0 -14    1.81    0.12
 -14   0 -14    1.69    0.15
 -14   0 -14    1.83    0.13
 -14   0  14    1.49    0.45
 -14  -1 -14    0.85    0.11
  14   1 -14    0.81    0.08
 -14  -1 -14    0.84    0.08
 -14   1 -14    0.76    0.10
 -14   1 -14    0.81    0.09
 -14  -2 -14    2.17    0.13
 -14   2  14    2.08    0.50
 -14   2 -14    2.24    0.16
 -14   2 -14    1.67    0.32
 -14  -3 -14    0.02    0.02
 -14   3 -14    0.00    0.04
 -14  -4 -14    0.94    0.08
 -14  -5 -14    0.57    0.05
 -14   0 -15    3.05    0.21
 -14   0  15    3.22    0.79
 -14   0 -15    3.13    0.19
  14   0 -15    3.09    0.17
  14   1 -15    1.68    0.14
 -14  -1 -15    2.00    0.17
 -14  -1 -15    1.86    0.13
 -14   1  15    1.24    0.45
 -14   1 -15    1.88    0.16
 -14   1 -15    1.93    0.17
 -14  -2 -15    1.19    0.09
 -14   2 -15    1.19    0.11
 -14  -3 -15    0.52    0.06
 -14  -4 -15    0.47    0.06
  14   0 -16    0.44    0.06
 -14   0 -16    0.48    0.07
 -14   0 -16    0.46    0.08
 -14  -1 -16    0.02    0.03
  14   1 -16    0.02    0.03
 -14  -1 -16    0.05    0.04
  14  -1 -16    0.01    0.03
 -14   1 -16   -0.02    0.03
 -14   1 -16   -0.02    0.03
 -14  -2 -16    0.43    0.06
 -14   2 -16    0.49    0.07
 -14  -3 -16    0.07    0.03
 -14  -4 -16    0.25    0.04
  14   0 -17    0.10    0.03
 -14   0 -17    0.04    0.03
 -14   0 -17    0.10    0.04
  14   1 -17   -0.03    0.05
 -14  -1 -17    0.02    0.04
 -14  -1 -17   -0.02    0.03
  14  -1 -17    0.00    0.02
 -14   1 -17    0.00    0.03
 -14  -2 -17    0.10    0.03
 -14   2 -17    0.12    0.04
 -14  -3 -17    0.00    0.03
 -14   0 -18    0.04    0.03
  14   0 -18    0.02    0.02
 -14  -1 -18    0.09    0.03
  14  -1 -18    0.08    0.03
 -14   1 -18    0.07    0.03
 -14  -2 -18    0.08    0.04
 -14   2 -18    0.09    0.03
 -14  -3 -18    0.00    0.02
  14  -3 -18    0.01    0.01
 -14   0 -19    0.47    0.06
 -14  -1 -19    0.05    0.03
  14  -1 -19    0.08    0.04
 -14   1 -19    0.01    0.03
 -14  -2 -19    0.01    0.02
  14   2 -19   -0.03    0.03
  14  -2 -19    0.01    0.02
 -14   0 -20    0.09    0.03
 -14  -1 -20    0.04    0.03
 -14   1 -20    0.02    0.02
 -15   0   0    0.05    0.05
 -15   0   0   -0.07    0.08
  15   0   0   -0.05    0.05
  15  -1   0    0.15    0.06
 -15  -1   0    0.00    0.08
 -15   1   0    0.15    0.14
 -15   1   0    0.12    0.08
 -15  -1   0    0.06    0.06
 -15   2   0   -0.04    0.06
 -15  -2   0   -0.09    0.08
  15   3   0    0.03    0.03
 -15   3   0   -0.05    0.09
 -15   4   0    0.04    0.12
 -15  -5   0   -0.02    0.03
  15   5   0   -0.03    0.03
 -15   5   0   -0.15    0.17
 -15  -6   0    0.04    0.03
  15   6   0    0.00    0.03
 -15   7   0    0.01    0.02
 -15  -7   0    0.01    0.02
 -15   0   1    2.66    0.26
  15   0  -1    2.42    0.21
  15   0   1    2.37    0.18
 -15   0  -1    2.44    0.24
 -15   0  -1    2.47    0.22
 -15   0   1    2.69    0.29
 -15   1   1    0.09    0.14
  15   1  -1   -0.10    0.09
 -15  -1  -1    0.12    0.07
 -15   1   1    0.27    0.12
 -15  -1  -1    0.12    0.06
 -15   1  -1   -0.03    0.06
 -15  -1   1    0.09    0.12
 -15  -1   1    0.08    0.07
  15  -1  -1   -0.01    0.05
 -15   2   1    0.72    0.18
 -15  -2  -1    0.74    0.14
  15   2  -1    0.89    0.08
 -15   2  -1    0.97    0.24
 -15   3   1    0.17    0.09
  15   3  -1    0.22    0.05
 -15  -3  -1    0.29    0.05
  15   3   1    0.17    0.04
 -15   3  -1    0.14    0.13
 -15   4   1   -0.01    0.11
 -15  -4  -1   -0.01    0.06
 -15   4  -1   -0.08    0.10
  15   5  -1    0.03    0.04
 -15   5   1   -0.22    0.17
 -15  -5  -1   -0.02    0.03
 -15   5  -1   -0.34    0.19
  15   5   1   -0.03    0.04
  15   6  -1    0.04    0.04
 -15  -6  -1    0.04    0.03
  15   6   1    0.05    0.04
 -15  -6   1    0.06    0.03
 -15  -7  -1   -0.02    0.02
 -15   7   1    0.02    0.02
 -15  -7   1    0.00    0.02
 -15   7  -1    0.01    0.02
 -15   0   2   10.29    0.66
  15   0  -2   10.10    0.57
 -15   0   2   11.47    0.65
 -15   0  -2   11.40    0.65
 -15   1   2    2.54    0.28
  15  -1   2    2.24    0.15
 -15   1   2    1.90    0.33
  15   1  -2    1.48    0.24
 -15  -1  -2    2.35    0.23
  15  -1  -2    1.91    0.25
 -15  -1   2    2.08    0.25
 -15  -1   2    1.88    0.26
 -15   2   2    1.01    0.20
 -15  -2  -2    0.65    0.13
  15   2  -2    0.51    0.06
 -15   2  -2    0.93    0.18
  15   2   2    0.45    0.09
 -15  -3  -2    1.59    0.13
 -15   3   2    1.95    0.29
  15   3  -2    1.85    0.13
  15   3   2    1.80    0.13
 -15   3  -2    2.39    0.30
 -15   4   2    0.34    0.15
  15   4  -2    0.49    0.11
 -15   4  -2    0.34    0.14
 -15  -5  -2    0.12    0.04
 -15   5   2   -0.14    0.22
  15   5  -2    0.21    0.06
 -15   5  -2    0.15    0.20
  15   5   2    0.15    0.05
  15   6  -2    0.23    0.05
 -15  -6  -2    0.27    0.05
  15   6   2    0.32    0.06
 -15  -6   2    0.26    0.05
 -15   7   2    0.07    0.02
 -15  -7  -2    0.04    0.03
 -15  -7   2    0.07    0.03
 -15   7  -2    0.11    0.02
 -15   0  -3    0.78    0.18
 -15   0   3    0.70    0.16
  15   0  -3    0.38    0.11
 -15   0   3    0.36    0.26
  15  -1   3    0.06    0.04
 -15   1   3    0.11    0.08
  15   1  -3    0.04    0.13
 -15  -1  -3    0.12    0.07
 -15  -1   3    0.00    0.14
 -15   1  -3    0.07    0.08
 -15  -2  -3    3.15    0.26
 -15   2   3    3.74    0.39
  15   2  -3    2.92    0.17
  15   2   3    3.04    0.17
 -15   2  -3    3.59    0.41
 -15   3   3    0.09    0.12
  15   3  -3    0.15    0.04
 -15  -3  -3    0.09    0.03
  15   3   3    0.04    0.03
 -15   3  -3    0.19    0.11
 -15  -4  -3    0.46    0.07
 -15   4   3    0.42    0.19
  15   4  -3    0.45    0.08
  15   4   3    0.41    0.07
 -15   4  -3    0.59    0.19
  15   5  -3    0.05    0.04
 -15  -5  -3    0.01    0.03
 -15   5   3    0.20    0.21
 -15   5  -3   -0.11    0.18
  15   5   3   -0.06    0.04
  15   6  -3    0.00    0.04
 -15  -6  -3    0.02    0.03
 -15  -6   3   -0.03    0.02
 -15   6  -3   -0.01    0.02
 -15  -7  -3    0.01    0.02
 -15   7  -3   -0.01    0.01
 -15  -7   3    0.00    0.02
 -15   0  -4    0.37    0.11
 -15   0   4    0.54    0.14
  15   0  -4    0.23    0.15
 -15   1   4    0.48    0.15
 -15  -1  -4    0.51    0.15
  15  -1   4    0.31    0.06
 -15  -1   4    0.40    0.11
 -15   1  -4    0.51    0.15
 -15   2   4    1.05    0.22
 -15  -2  -4    1.13    0.20
  15   2  -4    1.19    0.09
  15   2   4    1.04    0.09
 -15   2  -4    1.24    0.23
  15   3  -4    0.25    0.05
 -15   3   4    0.26    0.15
  15   3   4    0.20    0.05
 -15   3  -4    0.29    0.14
 -15  -4  -4    0.25    0.05
  15   4  -4    0.34    0.07
 -15   4   4   -0.01    0.16
 -15   4  -4    0.16    0.13
  15   4   4    0.41    0.07
 -15   5   4    0.06    0.20
  15   5  -4    0.04    0.04
 -15  -5  -4    0.05    0.03
 -15   5  -4    0.01    0.18
  15   5   4    0.07    0.04
  15   6  -4    0.00    0.04
 -15  -6  -4    0.00    0.02
 -15   6  -4    0.01    0.02
  15   6   4   -0.04    0.03
 -15  -6   4    0.02    0.03
 -15  -7  -4   -0.01    0.01
 -15  -7   4   -0.01    0.02
 -15   7  -4    0.01    0.01
 -15   0   5    2.42    0.26
 -15   0  -5    2.35    0.26
  15   1  -5    0.04    0.03
 -15  -1  -5   -0.02    0.05
 -15   1   5    0.05    0.09
 -15   1  -5    0.04    0.08
 -15  -1   5    0.13    0.10
 -15  -2  -5    1.45    0.10
 -15   2   5    1.63    0.27
 -15  -2  -5    1.57    0.21
  15   2  -5    1.42    0.14
 -15   2  -5    1.64    0.25
  15   2   5    1.40    0.11
 -15   3   5    1.22    0.32
 -15  -3  -5    0.80    0.08
  15   3  -5    0.72    0.08
 -15   3  -5    0.74    0.21
  15   3   5    0.67    0.08
  15   4  -5    0.48    0.08
 -15  -4  -5    0.28    0.05
 -15   4   5    0.24    0.21
 -15   4  -5    0.30    0.18
 -15  -5  -5    0.04    0.03
  15   5  -5    0.06    0.04
 -15   5   5   -0.39    0.23
 -15   5  -5   -0.02    0.02
  15   5   5   -0.01    0.03
 -15  -6  -5    0.04    0.03
 -15   6  -5    0.07    0.02
 -15  -7  -5    0.00    0.02
 -15  -7   5   -0.01    0.02
 -15   0   6    0.04    0.09
 -15   0  -6    0.12    0.08
 -15   1   6    0.88    0.18
 -15  -1  -6    0.58    0.14
  15   1  -6    0.55    0.06
 -15  -1   6    0.82    0.17
 -15   1  -6    1.11    0.35
 -15   2   6    0.67    0.20
 -15  -2  -6    0.70    0.19
 -15  -2  -6    0.63    0.07
  15   2  -6    0.64    0.08
 -15   2  -6    0.42    0.14
 -15  -3  -6    0.02    0.03
 -15   3   6    0.06    0.10
  15   3  -6    0.06    0.04
  15   3   6    0.06    0.04
 -15   3  -6   -0.01    0.03
 -15   3  -6   -0.08    0.09
  15   4  -6    0.13    0.05
 -15  -4  -6    0.13    0.04
 -15   4   6    0.05    0.14
 -15   4  -6    0.07    0.16
  15   4   6    0.19    0.05
 -15   4  -6    0.15    0.03
 -15   5   6    0.09    0.24
  15   5  -6    0.05    0.05
 -15  -5  -6   -0.02    0.02
 -15   5  -6   -0.11    0.19
 -15   5  -6    0.00    0.03
 -15  -6  -6   -0.01    0.02
  15   6  -6    0.05    0.04
 -15   6  -6    0.01    0.02
 -15   0   7    0.92    0.21
 -15   0  -7    1.60    0.46
 -15   1   7    3.65    0.37
  15   1  -7    2.84    0.17
 -15  -1  -7    2.67    0.15
 -15  -1  -7    3.21    0.33
 -15  -1   7    2.99    0.30
 -15   1  -7    3.24    0.35
 -15  -2  -7    0.06    0.02
 -15   2   7    0.02    0.08
  15   2  -7    0.09    0.03
  15   2   7    0.02    0.03
 -15   2  -7   -0.03    0.08
  15   3  -7    1.41    0.11
 -15  -3  -7    1.51    0.10
 -15   3  -7    1.20    0.28
 -15   3  -7    1.09    0.08
  15   3   7    1.52    0.12
 -15  -4  -7   -0.03    0.02
 -15   4   7   -0.01    0.18
  15   4  -7    0.02    0.04
  15   4   7    0.01    0.04
 -15   4  -7    0.01    0.02
 -15   4  -7   -0.08    0.12
 -15  -5  -7    0.25    0.04
 -15   5   7    0.41    0.35
  15   5  -7    0.25    0.05
  15   5   7    0.40    0.07
 -15   5  -7    0.35    0.04
 -15  -6  -7    0.06    0.03
 -15   6  -7    0.07    0.03
 -15   0   8    0.07    0.10
 -15   0  -8    0.09    0.09
 -15   0  -8    0.10    0.04
 -15  -1  -8    0.04    0.09
 -15  -1  -8    0.06    0.02
  15   1  -8    0.10    0.03
 -15   1   8    0.13    0.11
 -15   1  -8    0.03    0.09
 -15  -1   8   -0.12    0.12
  15   2  -8    1.11    0.10
 -15  -2  -8    1.12    0.08
 -15   2   8    0.83    0.24
 -15   2  -8    1.31    0.23
  15   2   8    1.02    0.09
 -15   3   8   -0.13    0.13
 -15  -3  -8    0.06    0.02
  15   3  -8    0.12    0.07
 -15   3  -8    0.08    0.03
 -15   3  -8    0.06    0.10
  15   3   8    0.06    0.05
 -15  -4  -8    0.36    0.06
 -15   4   8    0.44    0.24
  15   4  -8    0.31    0.06
 -15   4  -8    0.25    0.03
 -15   4  -8    0.36    0.17
  15   4   8    0.48    0.07
  15   5  -8    0.02    0.04
 -15  -5  -8   -0.01    0.02
 -15   5  -8    0.00    0.01
 -15  -6  -8   -0.01    0.02
 -15   6  -8    0.01    0.01
 -15   0  -9    0.13    0.11
 -15   0  -9    0.04    0.02
 -15   0  -9   -0.02    0.04
 -15   0   9   -0.06    0.11
 -15   1   9    0.73    0.19
  15   1  -9    1.09    0.09
 -15  -1  -9    1.43    0.29
 -15  -1  -9    0.83    0.11
 -15  -1  -9    1.02    0.07
 -15   1  -9    0.90    0.10
 -15   1  -9    1.17    0.23
 -15  -1   9    0.85    0.22
  15   2  -9    0.11    0.04
 -15  -2  -9    0.03    0.02
 -15   2   9    0.12    0.14
  15   2   9    0.13    0.04
 -15   2  -9   -0.09    0.09
 -15   2  -9   -0.10    0.09
 -15  -3  -9    1.94    0.12
  15   3  -9    1.84    0.13
 -15   3  -9    1.47    0.30
  15   3   9    1.72    0.13
  15   4  -9    0.02    0.04
 -15  -4  -9    0.00    0.02
 -15   4   9   -0.07    0.18
 -15   4  -9    0.00    0.02
  15   4   9    0.05    0.04
 -15   4  -9    0.02    0.17
 -15  -5  -9    0.03    0.02
  15   5  -9   -0.08    0.06
 -15   5  -9    0.02    0.01
 -15  -6  -9    0.00    0.02
 -15   6  -9    0.01    0.01
 -15   0 -10    0.18    0.06
 -15   0 -10    0.23    0.11
 -15   0 -10    0.18    0.04
 -15   0  10    0.35    0.19
 -15  -1 -10    0.46    0.17
 -15  -1 -10    0.30    0.05
  15   1 -10    0.38    0.06
 -15  -1 -10    0.28    0.07
 -15   1  10    0.02    0.13
 -15   1 -10    0.22    0.05
 -15   1 -10    0.43    0.08
 -15   1 -10    0.27    0.15
 -15  -2 -10    0.04    0.02
 -15   2  10   -0.17    0.13
 -15   2 -10   -0.05    0.13
 -15   2 -10    0.12    0.05
 -15   3  10    0.06    0.15
  15   3 -10    0.30    0.06
 -15  -3 -10    0.29    0.04
 -15   3 -10    0.31    0.17
  15   3  10    0.32    0.06
 -15   4  10   -0.18    0.23
 -15   4 -10   -0.06    0.18
 -15  -5 -10    0.07    0.03
 -15   5 -10    0.09    0.02
 -15  -6 -10    0.02    0.02
 -15   6 -10    0.01    0.01
  15   0 -11    0.05    0.04
 -15   0 -11   -0.08    0.09
 -15   0 -11    0.10    0.07
 -15   0 -11    0.13    0.04
 -15   1  11    0.32    0.19
 -15  -1 -11    0.26    0.06
 -15  -1 -11    0.10    0.09
 -15   1 -11    0.34    0.08
 -15   1 -11    0.28    0.18
 -15   1 -11    0.28    0.05
 -15  -2 -11    0.18    0.03
 -15   2  11    0.32    0.19
  15   2 -11    0.16    0.04
 -15   2 -11    0.11    0.04
 -15   2 -11    0.28    0.16
  15   3 -11    0.33    0.06
 -15   3  11    0.16    0.21
 -15  -3 -11    0.20    0.04
 -15   3 -11    0.36    0.18
  15   4 -11   -0.05    0.03
 -15   4  11   -0.05    0.20
 -15  -4 -11    0.04    0.02
 -15   4 -11    0.01    0.02
 -15  -5 -11    0.00    0.02
 -15   5 -11    0.01    0.01
 -15  -6 -11    0.02    0.02
 -15   0 -12    0.50    0.35
 -15   0 -12    0.87    0.09
 -15   0  12    1.16    0.32
 -15   0 -12    0.79    0.11
  15   0 -12    0.80    0.08
 -15  -1 -12    0.38    0.05
  15   1 -12    0.37    0.06
 -15   1  12    0.40    0.27
 -15  -1 -12    0.40    0.08
 -15   1 -12    0.29    0.14
 -15   1 -12    0.43    0.07
 -15   1 -12    0.40    0.08
 -15  -2 -12    0.09    0.03
 -15   2  12   -0.18    0.15
  15   2 -12    0.09    0.03
 -15   2 -12    0.22    0.14
 -15   2 -12    0.02    0.03
 -15  -3 -12    0.00    0.02
 -15   3  12   -0.23    0.20
 -15   3 -12   -0.12    0.14
 -15  -4 -12    0.02    0.02
 -15  -5 -12    0.09    0.03
 -15   0 -13    0.86    0.11
 -15   0  13    1.15    0.33
  15   0 -13    0.94    0.09
 -15   0 -13    0.82    0.25
 -15   0 -13    0.91    0.09
 -15  -1 -13    0.04    0.02
  15   1 -13    0.03    0.03
 -15  -1 -13    0.00    0.04
 -15   1  13    0.71    0.29
 -15   1 -13    0.01    0.03
 -15   1 -13    0.03    0.12
 -15   1 -13    0.05    0.04
  15   2 -13    0.14    0.04
 -15  -2 -13    0.20    0.04
 -15   2  13    0.10    0.23
 -15   2 -13    0.13    0.04
 -15   2 -13   -0.02    0.13
 -15   3  13    0.80    0.30
 -15  -3 -13    0.24    0.04
 -15   3 -13    0.28    0.25
 -15  -4 -13    0.07    0.03
 -15  -5 -13    0.05    0.02
 -15   0  14    1.32    0.44
  15   0 -14    2.00    0.13
 -15   0 -14    1.84    0.16
 -15   0 -14    2.31    0.15
  15   1 -14    2.47    0.14
 -15  -1 -14    2.35    0.15
 -15  -1 -14    2.44    0.18
 -15   1  14    2.65    0.49
 -15   1 -14    2.36    0.18
 -15   1 -14    2.14    0.36
 -15   1 -14    2.46    0.16
 -15   2  14    2.88    0.46
  15   2 -14    2.38    0.14
 -15   2 -14    2.42    0.16
 -15   2 -14    1.60    0.32
 -15  -3 -14    0.43    0.05
 -15  -4 -14    0.96    0.08
 -15  -5 -14    0.85    0.06
 -15   0 -15    0.18    0.08
  15   0 -15    0.17    0.05
  15   1 -15    0.73    0.07
 -15  -1 -15    0.65    0.10
 -15  -1 -15    0.72    0.08
 -15   1 -15    0.80    0.11
 -15   1 -15    0.79    0.09
  15   2 -15   -0.03    0.03
 -15  -2 -15    0.02    0.02
 -15   2 -15    0.05    0.03
 -15  -3 -15    0.20    0.04
 -15  -4 -15    0.04    0.04
  15   0 -16    0.27    0.05
 -15   0 -16    0.29    0.07
 -15   0 -16    0.23    0.05
 -15  -1 -16    0.11    0.04
  15   1 -16    0.02    0.03
 -15   1 -16    0.11    0.04
  15  -1 -16    0.07    0.03
 -15  -2 -16    0.01    0.03
 -15   2 -16    0.05    0.04
 -15  -3 -16    0.46    0.06
 -15  -4 -16    0.02    0.02
  15   0 -17    0.05    0.03
 -15   0 -17    0.07    0.03
 -15  -1 -17    0.43    0.06
  15  -1 -17    0.40    0.05
 -15   1 -17    0.50    0.07
 -15  -2 -17   -0.02    0.02
 -15   2 -17    0.03    0.03
  15  -2 -17   -0.01    0.02
 -15  -3 -17    0.02    0.02
 -15   0 -18    0.02    0.03
  15   0 -18    0.01    0.02
 -15  -1 -18    0.02    0.02
 -15   1 -18    0.10    0.03
  15  -1 -18    0.06    0.02
  15   2 -18   -0.02    0.03
 -15  -2 -18    0.01    0.02
  15  -2 -18   -0.01    0.02
 -15   2 -18   -0.02    0.03
 -15  -3 -18   -0.01    0.02
  15  -3 -18    0.00    0.02
 -15   0 -19    0.03    0.03
 -15  -1 -19    0.05    0.03
 -15   1 -19    0.02    0.03
  15  -1 -19    0.07    0.02
  15   2 -19   -0.03    0.04
 -15  -2 -19    0.02    0.02
  15  -2 -19    0.00    0.02
 -16   0   0    2.02    0.25
 -16   0   0    2.28    0.25
  16   0   0    1.70    0.19
  16  -1   0    0.82    0.13
 -16  -1   0    0.79    0.16
 -16   1   0    0.82    0.38
 -16   1   0    0.91    0.21
  16   1   0    0.94    0.24
 -16   2   0   -0.02    0.08
  16   2   0    0.03    0.03
  16   3   0    1.58    0.12
 -16   3   0    1.34    0.25
 -16   4   0    0.03    0.13
 -16  -4   0   -0.03    0.03
  16   4   0    0.04    0.04
  16   5   0    0.30    0.06
 -16  -5   0    0.23    0.05
 -16   5   0   -0.11    0.19
  16   6   0    0.02    0.04
 -16  -6   0   -0.04    0.02
 -16   7   0    0.01    0.02
 -16  -7   0    0.02    0.02
 -16   0   1    0.20    0.17
  16   0  -1    0.03    0.10
 -16   0   1    0.21    0.10
  16   0   1    0.14    0.07
 -16   0  -1    0.20    0.09
  16   1  -1   -0.03    0.14
 -16  -1  -1   -0.12    0.07
  16  -1   1    0.05    0.05
 -16   1   1   -0.01    0.06
 -16  -1   1    0.05    0.08
 -16  -1   1   -0.19    0.13
 -16   1  -1    0.10    0.07
 -16   1  -1   -0.06    0.16
 -16  -2  -1    0.14    0.10
 -16   2   1    0.01    0.08
  16   2  -1    0.06    0.03
 -16   2  -1    0.02    0.09
  16   2   1    0.04    0.03
  16   3  -1    0.51    0.07
 -16  -3  -1    0.66    0.08
 -16   3  -1    0.51    0.18
  16   3   1    0.53    0.07
 -16   4   1    0.03    0.15
  16   4  -1    0.08    0.04
 -16  -4  -1    0.04    0.04
 -16   4  -1    0.10    0.13
  16   4   1    0.11    0.05
 -16  -5  -1    0.03    0.03
 -16   5   1    0.07    0.17
  16   5  -1   -0.02    0.04
 -16   5  -1    0.16    0.20
 -16  -5   1   -0.04    0.03
  16   5   1   -0.01    0.03
 -16  -6  -1    0.02    0.03
  16   6  -1    0.03    0.04
 -16  -6   1    0.03    0.03
  16   6   1    0.02    0.03
 -16  -7  -1   -0.01    0.02
 -16   7   1    0.00    0.01
 -16   7  -1   -0.01    0.01
 -16  -7   1    0.02    0.02
 -16   0   2    0.21    0.11
 -16   0  -2    0.22    0.12
 -16   0   2    0.17    0.19
  16   0  -2    0.12    0.10
 -16   1   2    0.05    0.10
  16  -1   2    0.01    0.05
 -16  -1  -2    0.10    0.08
 -16  -1   2    0.12    0.09
 -16   1  -2    0.14    0.09
 -16  -2  -2    0.28    0.12
 -16   2   2    0.36    0.14
  16   2   2    0.21    0.05
 -16   2  -2    0.13    0.10
 -16  -3  -2    0.30    0.05
  16   3  -2    0.40    0.07
 -16   3   2    0.37    0.18
 -16   3  -2    0.22    0.14
  16   3   2    0.45    0.07
 -16  -4  -2    0.01    0.03
 -16   4   2    0.01    0.13
  16   4  -2    0.07    0.04
  16   4   2    0.07    0.04
 -16   4  -2    0.01    0.12
 -16   5   2    0.19    0.26
 -16   5  -2    0.17    0.21
  16   6  -2   -0.01    0.03
 -16  -6  -2    0.01    0.03
  16   6   2    0.01    0.04
 -16  -6   2    0.01    0.03
 -16  -7  -2    0.01    0.02
 -16   7   2   -0.01    0.01
 -16  -7   2    0.01    0.02
 -16   7  -2    0.00    0.01
 -16   0  -3    2.24    0.25
 -16   0   3    2.43    0.27
 -16   1   3    0.15    0.09
 -16  -1  -3    0.10    0.08
  16  -1   3    0.11    0.05
  16   1  -3    0.08    0.04
 -16   1  -3    0.02    0.07
 -16  -1   3    0.10    0.09
 -16   2   3    0.33    0.12
 -16  -2  -3   -0.03    0.09
  16   2  -3    0.11    0.04
 -16   2  -3    0.22    0.11
  16   2   3    0.18    0.06
  16   3  -3   -0.02    0.03
 -16   3   3    0.01    0.10
 -16  -3  -3    0.00    0.03
 -16   3  -3    0.09    0.11
  16   3   3    0.02    0.03
  16   4  -3    0.04    0.04
 -16  -4  -3    0.03    0.03
  16   4   3   -0.02    0.03
 -16   4  -3   -0.04    0.12
  16   5  -3    0.01    0.04
 -16   5   3    0.50    0.27
 -16  -5  -3    0.00    0.03
 -16   5  -3   -0.01    0.25
  16   5   3    0.06    0.04
  16   6  -3    0.15    0.05
 -16  -6  -3    0.18    0.04
 -16  -6   3    0.15    0.04
  16   6   3    0.17    0.05
 -16   6  -3    0.21    0.03
 -16  -7  -3    0.00    0.02
 -16  -7   3    0.02    0.02
 -16   0  -4    0.01    0.07
 -16   0   4    0.02    0.07
 -16   1   4    1.57    0.24
 -16  -1  -4    1.45    0.20
  16   1  -4    1.40    0.10
 -16  -1   4    1.36    0.19
 -16   1  -4    1.62    0.23
  16   2  -4    0.03    0.03
 -16  -2  -4    0.04    0.03
 -16   2   4    0.05    0.08
 -16  -2  -4    0.02    0.10
  16   2   4   -0.01    0.05
  16   3  -4    0.19    0.05
 -16   3   4    0.13    0.12
  16   3   4    0.19    0.05
 -16   3  -4    0.09    0.12
 -16  -4  -4    0.07    0.03
 -16   4   4    0.16    0.17
 -16   4  -4    0.14    0.14
  16   4   4   -0.01    0.03
 -16   5   4   -0.05    0.28
  16   5  -4    0.19    0.07
 -16   5  -4   -0.17    0.23
  16   6  -4    0.03    0.04
 -16  -6  -4   -0.05    0.02
 -16   6  -4   -0.02    0.02
 -16  -6   4    0.00    0.03
  16   6   4    0.01    0.04
  16   0  -5    0.45    0.06
 -16   0   5    0.52    0.14
 -16   0  -5    0.72    0.19
  16   1  -5    0.06    0.03
 -16   1   5    0.06    0.07
 -16  -1  -5    0.03    0.06
 -16   1  -5    0.10    0.09
 -16  -1   5   -0.05    0.08
 -16  -2  -5    0.43    0.07
 -16  -2  -5    0.41    0.14
  16   2  -5    0.38    0.06
  16   2   5    0.29    0.05
 -16   2  -5    0.34    0.15
 -16   3   5    0.23    0.16
 -16  -3  -5    0.37    0.06
  16   3  -5    0.44    0.07
 -16   3  -5    0.62    0.19
  16   3   5    0.42    0.07
 -16   4   5    0.40    0.23
  16   4  -5    0.29    0.07
 -16  -4  -5    0.30    0.06
 -16   4  -5    0.18    0.14
  16   4   5    0.39    0.07
 -16   5   5   -0.27    0.21
  16   5  -5    0.02    0.04
 -16   5  -5   -0.01    0.23
  16   6  -5   -0.02    0.03
 -16  -6  -5    0.02    0.03
 -16   6  -5    0.02    0.02
 -16  -6   5    0.04    0.03
 -16   0   6    2.57    0.29
 -16  -1  -6    1.90    0.23
 -16   1   6    1.33    0.24
  16   1  -6    1.46    0.10
 -16  -1   6    1.38    0.22
 -16   1  -6    1.96    0.26
  16   2  -6    0.07    0.04
 -16   2   6    0.20    0.14
 -16  -2  -6   -0.01    0.08
 -16  -2  -6    0.06    0.03
 -16   2  -6    0.13    0.11
  16   2   6    0.03    0.03
 -16   3   6    0.18    0.18
  16   3  -6    0.10    0.04
 -16  -3  -6    0.15    0.03
 -16   3  -6    0.13    0.03
 -16   3  -6    0.12    0.16
  16   3   6    0.09    0.04
 -16   4   6   -0.14    0.16
  16   4  -6    0.02    0.04
 -16  -4  -6    0.02    0.03
  16   4   6    0.06    0.04
 -16   4  -6   -0.02    0.17
 -16   4  -6    0.03    0.02
 -16  -5  -6    0.36    0.06
  16   5  -6    0.23    0.06
  16   5   6    0.35    0.06
 -16   5  -6    0.33    0.04
  16   6  -6    0.04    0.03
 -16  -6  -6    0.07    0.03
 -16   6  -6    0.08    0.02
 -16   0  -7    0.02    0.08
  16   0  -7    0.06    0.03
 -16   0   7    0.11    0.13
  16   1  -7    0.01    0.03
 -16  -1  -7    0.04    0.03
 -16  -1  -7    0.15    0.10
 -16   1  -7    0.00    0.07
 -16  -1   7   -0.03    0.12
  16   1   7    0.05    0.05
  16   2  -7    2.22    0.14
 -16  -2  -7    2.41    0.13
 -16   2   7    2.10    0.33
  16   2   7    2.08    0.14
 -16   2  -7    2.71    0.35
  16   3  -7    0.39    0.07
 -16  -3  -7    0.30    0.05
 -16   3   7    0.18    0.18
 -16   3  -7    0.43    0.19
  16   3   7    0.36    0.07
 -16  -4  -7    0.24    0.04
 -16   4   7    0.56    0.26
  16   4  -7    0.20    0.05
  16   4   7    0.34    0.07
 -16   4  -7    0.07    0.13
 -16   4  -7    0.22    0.03
 -16  -5  -7    0.01    0.03
  16   5  -7    0.00    0.04
  16   5   7   -0.03    0.03
 -16   5  -7   -0.01    0.01
 -16  -6  -7    0.01    0.02
 -16   6  -7    0.02    0.01
 -16   0   8    0.55    0.17
  16   0  -8    0.52    0.06
 -16   0  -8    0.83    0.22
 -16   0  -8    0.40    0.06
 -16  -1  -8    0.05    0.08
  16   1  -8    0.01    0.03
 -16  -1   8    0.28    0.17
 -16   1  -8    0.10    0.10
  16   1   8    0.02    0.04
  16   2  -8    0.06    0.03
 -16   2   8    0.16    0.14
 -16  -2  -8    0.06    0.03
 -16   2  -8    0.16    0.11
  16   2   8    0.03    0.04
 -16   3   8    0.14    0.18
  16   3  -8    0.34    0.06
 -16  -3  -8    0.37    0.05
  16   3   8    0.43    0.07
 -16   3  -8    0.25    0.15
  16   4  -8    0.02    0.04
 -16   4   8   -0.21    0.16
 -16  -4  -8   -0.02    0.02
 -16   4  -8    0.17    0.14
 -16   4  -8   -0.01    0.02
  16   4   8    0.05    0.04
  16   5  -8   -0.08    0.04
 -16  -5  -8    0.03    0.02
 -16   5  -8   -0.01    0.01
 -16  -6  -8    0.00    0.02
 -16   6  -8   -0.01    0.01
 -16   0   9    0.01    0.12
  16   0  -9   -0.01    0.03
 -16   0  -9    0.07    0.03
 -16   0  -9    0.04    0.11
 -16  -1  -9    0.02    0.12
 -16   1   9   -0.08    0.12
 -16   1  -9    0.14    0.05
 -16  -1   9   -0.15    0.20
 -16   1  -9    0.25    0.15
 -16   2   9   -0.05    0.11
 -16   2  -9    0.08    0.10
  16   2   9   -0.02    0.04
 -16  -3  -9    0.24    0.04
  16   3  -9    0.24    0.06
 -16   3   9    0.11    0.17
 -16   3  -9    0.11    0.13
  16   3   9    0.25    0.06
 -16   4   9    0.19    0.30
 -16  -4  -9    0.01    0.02
 -16   4  -9   -0.13    0.19
  16   4   9    0.00    0.03
 -16   4  -9   -0.03    0.02
  16   5  -9    0.03    0.06
 -16  -5  -9   -0.02    0.02
 -16   5  -9    0.01    0.01
 -16  -6  -9   -0.01    0.02
 -16   6  -9    0.02    0.01
  16   0 -10    0.88    0.08
 -16   0 -10    0.75    0.18
 -16   0  10    0.57    0.19
 -16   0 -10    0.84    0.08
 -16  -1 -10    0.02    0.02
  16   1 -10   -0.05    0.03
 -16  -1 -10    0.01    0.09
 -16   1  10    0.30    0.17
 -16   1 -10    0.05    0.12
 -16   1 -10   -0.01    0.03
 -16  -2 -10    0.46    0.05
  16   2 -10    0.53    0.07
 -16   2 -10    0.23    0.24
 -16   2 -10    0.28    0.07
  16   2  10    0.55    0.09
 -16   3  10    0.08    0.18
  16   3 -10    0.08    0.04
 -16   3 -10   -0.05    0.13
  16   3  10    0.12    0.04
 -16  -4 -10    0.06    0.02
 -16   4  10   -0.02    0.18
 -16   4 -10    0.57    0.29
 -16  -5 -10    0.00    0.02
 -16   5 -10    0.01    0.01
 -16  -6 -10    0.03    0.02
 -16   0  11   -0.07    0.21
 -16   0 -11   -0.11    0.08
 -16   0 -11    0.05    0.03
  16   0 -11    0.11    0.04
 -16   1  11   -0.03    0.16
  16   1 -11    0.17    0.04
 -16  -1 -11    0.15    0.03
 -16  -1 -11    0.16    0.12
 -16   1 -11    0.13    0.04
 -16  -2 -11    1.95    0.12
  16   2 -11    2.01    0.13
 -16   2  11    1.79    0.37
 -16   2 -11    1.94    0.14
 -16   2 -11    2.19    0.34
 -16  -3 -11    0.72    0.07
  16   3 -11    0.86    0.09
 -16   3  11    0.72    0.33
 -16   3 -11    0.56    0.21
 -16  -5 -11    0.01    0.02
  16   0 -12    0.04    0.03
 -16   0  12    0.20    0.38
 -16   0 -12    0.06    0.16
 -16   0 -12    0.05    0.03
 -16   0 -12    0.03    0.04
 -16   1  12    0.23    0.20
 -16  -1 -12    0.04    0.02
  16   1 -12    0.02    0.03
 -16   1 -12    0.18    0.11
 -16   2  12    0.11    0.22
 -16  -2 -12    0.16    0.03
  16   2 -12    0.16    0.04
 -16   2 -12    0.35    0.20
 -16   2 -12    0.04    0.04
 -16   3  12   -0.28    0.24
  16   3 -12    0.01    0.03
 -16   3 -12    0.29    0.18
 -16  -4 -12    0.03    0.02
 -16  -5 -12    0.01    0.02
 -16   0  13    0.81    0.38
  16   0 -13    0.86    0.08
 -16   0 -13    0.96    0.30
 -16   0 -13    0.74    0.08
 -16   1  13    0.11    0.23
  16   1 -13    0.04    0.03
 -16  -1 -13    0.01    0.02
 -16   1 -13    0.04    0.14
 -16   1 -13    0.06    0.03
 -16   2  13   -0.30    0.24
  16   2 -13    0.15    0.06
 -16  -2 -13    0.16    0.03
 -16   2 -13    0.14    0.07
 -16   2 -13    0.13    0.16
  16   3 -13    0.01    0.03
 -16  -3 -13    0.01    0.02
 -16  -4 -13    0.07    0.02
 -16  -5 -13    0.05    0.02
 -16   0 -14    0.30    0.06
  16   0 -14    0.26    0.05
 -16   1  14    0.63    0.32
  16   1 -14    0.55    0.09
 -16  -1 -14    0.40    0.06
 -16   1 -14    0.61    0.12
 -16   1 -14    0.26    0.16
  16   2 -14    0.06    0.03
 -16  -2 -14    0.08    0.03
 -16   2 -14   -0.03    0.20
 -16   2 -14    0.15    0.04
 -16  -3 -14    0.14    0.03
 -16  -4 -14    0.02    0.02
 -16   0 -15    0.56    0.08
  16   0 -15    0.61    0.07
  16   1 -15    0.12    0.04
 -16  -1 -15    0.14    0.04
  16  -1 -15    0.15    0.04
 -16   1 -15    0.10    0.04
 -16  -2 -15    0.12    0.03
  16   2 -15    0.06    0.03
 -16   2 -15    0.08    0.04
 -16  -3 -15    0.62    0.06
 -16  -4 -15    0.30    0.05
 -16   0 -16    0.47    0.07
  16   0 -16    0.59    0.06
 -16  -1 -16    0.07    0.03
  16   1 -16    0.03    0.03
 -16   1 -16    0.07    0.04
  16  -1 -16    0.07    0.03
 -16  -2 -16    0.01    0.03
  16  -2 -16    0.03    0.03
 -16   2 -16    0.08    0.06
 -16  -3 -16    0.04    0.02
 -16  -4 -16    0.06    0.02
  16   0 -17    0.04    0.03
 -16   0 -17    0.07    0.03
 -16  -1 -17    0.02    0.02
  16   1 -17    0.07    0.03
 -16   1 -17    0.03    0.03
  16  -1 -17    0.01    0.02
 -16  -2 -17    0.03    0.03
 -16   2 -17    0.01    0.03
  16  -2 -17   -0.02    0.03
 -16  -3 -17    0.03    0.03
  16  -3 -17    0.01    0.02
  16   0 -18    0.00    0.02
 -16   0 -18   -0.01    0.02
 -16  -1 -18    0.07    0.03
 -16   1 -18    0.06    0.03
  16  -1 -18    0.06    0.02
 -16  -2 -18    0.08    0.03
  16   2 -18   -0.01    0.04
  16  -2 -18    0.05    0.02
 -16   0 -19    0.00    0.02
 -16  -1 -19    0.40    0.05
  16  -1 -19    0.34    0.04
 -16   1 -19    0.44    0.06
 -17   0   0    0.05    0.07
  17   0   0    0.01    0.11
 -17   1   0    0.03    0.07
 -17  -1   0   -0.07    0.08
  17   1   0    0.01    0.03
 -17   2   0   -0.08    0.07
  17   2   0   -0.02    0.03
 -17   3   0    0.06    0.11
 -17  -3   0   -0.01    0.03
  17   3   0    0.04    0.04
 -17   4   0    0.10    0.16
 -17   5   0    0.01    0.24
 -17  -5   0    0.03    0.03
  17   5   0   -0.02    0.03
  17   6   0   -0.01    0.04
 -17  -6   0    0.00    0.03
 -17   0  -1    0.52    0.16
 -17   0   1    0.61    0.16
 -17  -1  -1    0.52    0.15
  17   1  -1    0.24    0.04
 -17   1   1    0.67    0.18
 -17  -1   1    0.43    0.14
 -17   1  -1    0.31    0.14
  17   2  -1    0.52    0.06
 -17   2   1    0.69    0.23
 -17   2  -1    0.62    0.18
  17  -2  -1    0.59    0.09
  17   2   1    0.68    0.07
 -17   3   1    0.00    0.10
 -17  -3  -1    0.00    0.04
  17   3  -1    0.03    0.04
  17   3   1    0.04    0.03
 -17   3  -1    0.06    0.11
  17   4  -1    0.00    0.04
 -17  -4  -1    0.12    0.05
 -17   4   1   -0.09    0.14
  17   4   1    0.09    0.05
 -17  -4   1    0.03    0.04
 -17   4  -1    0.21    0.15
 -17  -5  -1    0.14    0.04
 -17   5   1   -0.12    0.24
 -17   5  -1   -0.27    0.25
  17   5   1    0.11    0.05
 -17  -5   1    0.13    0.05
 -17  -6  -1    0.05    0.03
  17   6  -1    0.04    0.04
  17   6   1    0.01    0.03
 -17  -6   1    0.06    0.03
 -17   0   2    0.59    0.16
 -17   0  -2    0.33    0.10
 -17   1   2    2.48    0.30
 -17  -1  -2    2.76    0.26
  17   1  -2    2.14    0.14
 -17   1  -2    2.43    0.29
 -17  -1   2    2.58    0.25
  17   2  -2    0.18    0.04
 -17   2   2    0.34    0.15
 -17  -2  -2    0.17    0.04
 -17  -2  -2    0.00    0.12
 -17   2  -2    0.26    0.13
  17   2   2    0.25    0.05
  17   3  -2    0.32    0.06
 -17   3   2    0.16    0.17
 -17  -3  -2    0.23    0.05
 -17   3  -2    0.31    0.15
  17   3   2    0.36    0.06
 -17  -4  -2    0.06    0.04
  17   4  -2    0.10    0.05
 -17   4   2    0.23    0.16
  17   4   2    0.07    0.04
 -17   4  -2    0.16    0.16
 -17  -5  -2    0.09    0.04
 -17   5   2    0.32    0.26
  17   5  -2    0.17    0.07
 -17   5  -2   -0.15    0.17
 -17  -5   2    0.08    0.05
  17   5   2    0.13    0.05
  17   6  -2    0.06    0.04
 -17  -6  -2    0.01    0.03
  17   6   2    0.07    0.04
 -17   6  -2    0.03    0.02
 -17  -6   2    0.05    0.03
  17   0  -3    1.54    0.10
 -17   0  -3    1.99    0.24
  17   1  -3    0.04    0.03
 -17  -1  -3    0.09    0.08
 -17   1   3    0.16    0.10
 -17  -1   3    0.07    0.09
  17  -1  -3    0.05    0.03
  17   1   3    0.02    0.05
 -17   2   3    0.44    0.14
 -17  -2  -3    0.05    0.13
  17   2  -3    0.25    0.05
 -17  -2  -3    0.25    0.04
 -17   2  -3    0.23    0.13
  17   2   3    0.21    0.05
 -17   3   3    0.17    0.11
 -17  -3  -3    0.00    0.03
  17   3  -3    0.04    0.04
  17   3   3    0.03    0.03
 -17   3  -3    0.14    0.12
 -17  -4  -3    0.02    0.03
 -17   4   3    0.11    0.14
  17   4  -3    0.02    0.04
  17   4   3    0.05    0.04
 -17   4  -3   -0.10    0.14
 -17  -5  -3   -0.03    0.04
 -17   5   3    0.15    0.24
  17   5  -3   -0.08    0.05
 -17   5  -3   -0.15    0.20
 -17  -6  -3    0.04    0.03
  17   6  -3    0.03    0.04
 -17  -6   3    0.04    0.03
  17   6   3    0.06    0.04
 -17   6  -3    0.04    0.02
 -17   0  -4    1.15    0.19
  17   0  -4    0.75    0.07
 -17   0   4    0.73    0.18
 -17  -1  -4    0.64    0.16
  17   1  -4    0.38    0.07
  17   1   4    0.40    0.07
 -17  -1   4    0.58    0.14
 -17   1  -4    0.66    0.19
  17   2  -4    2.52    0.15
 -17  -2  -4    2.71    0.28
 -17   2   4    2.90    0.35
 -17  -2  -4    2.66    0.17
 -17   2  -4    2.63    0.34
  17   2   4    2.25    0.15
 -17  -3  -4    0.37    0.06
  17   3  -4    0.39    0.07
 -17   3   4    0.36    0.21
 -17   3  -4    0.29    0.15
  17   3   4    0.37    0.07
 -17  -4  -4    0.65    0.08
  17   4  -4    0.70    0.09
 -17   4   4    0.61    0.27
  17   4   4    0.71    0.09
 -17   5   4    0.03    0.28
 -17  -5  -4    0.07    0.03
  17   5  -4    0.06    0.05
 -17   5  -4   -0.09    0.21
 -17   5  -4    0.10    0.03
  17   5   4    0.08    0.04
 -17  -6  -4    0.00    0.02
  17   6  -4   -0.03    0.03
 -17   6  -4    0.00    0.02
 -17  -6   4   -0.03    0.03
  17   6   4   -0.01    0.03
 -17   0   5    0.15    0.10
 -17   0  -5    0.21    0.12
  17   1  -5    0.03    0.03
 -17  -1  -5   -0.02    0.08
 -17   1   5   -0.01    0.08
  17   1   5   -0.01    0.03
 -17   1  -5    0.00    0.07
 -17  -1   5   -0.09    0.12
 -17   2   5    0.45    0.17
 -17  -2  -5    0.80    0.07
  17   2  -5    0.73    0.08
 -17  -2  -5    0.82    0.19
 -17   2  -5    0.62    0.19
  17   2   5    0.57    0.08
 -17  -3  -5    0.57    0.07
 -17   3   5    0.45    0.22
 -17   3  -5    0.50    0.19
 -17  -4  -5    0.31    0.06
 -17   4   5    0.00    0.15
  17   4  -5    0.25    0.06
  17   4   5    0.44    0.07
 -17   4  -5    0.30    0.17
  17   5  -5    0.02    0.04
 -17  -5  -5    0.00    0.02
  17   5   5    0.06    0.04
 -17   5  -5    0.04    0.02
 -17  -6  -5    0.03    0.03
  17   6  -5   -0.04    0.03
 -17   6  -5    0.00    0.01
 -17  -6   5    0.01    0.03
  17   0  -6   -0.02    0.03
 -17   0  -6    0.13    0.07
 -17   0   6   -0.01    0.11
  17   1  -6    0.12    0.04
 -17  -1  -6    0.21    0.12
 -17  -1  -6    0.18    0.03
 -17   1   6    0.19    0.12
  17   1   6    0.12    0.04
 -17  -1   6    0.03    0.13
 -17  -2  -6    0.33    0.05
 -17   2   6    0.33    0.18
 -17  -2  -6    0.47    0.15
  17   2  -6    0.35    0.06
 -17   2  -6    0.44    0.19
  17   2   6    0.33    0.06
  17   3  -6    0.27    0.06
 -17   3   6    0.36    0.21
 -17  -3  -6    0.19    0.04
 -17   3  -6    0.30    0.19
  17   3   6    0.25    0.05
 -17   4   6    0.06    0.18
 -17  -4  -6    0.12    0.03
  17   4  -6    0.16    0.05
 -17   4  -6   -0.08    0.15
  17   4   6    0.09    0.05
 -17   4  -6    0.06    0.02
  17   5  -6    0.02    0.04
 -17  -5  -6    0.02    0.03
 -17   5  -6   -0.01    0.02
  17   5   6    0.02    0.03
 -17  -6  -6    0.00    0.02
  17   6  -6   -0.02    0.03
  17  -6  -6    0.01    0.03
 -17   6  -6    0.00    0.01
 -17   0  -7    0.14    0.12
 -17   0  -7    0.15    0.04
  17   0  -7    0.23    0.05
 -17   0   7    0.44    0.15
 -17  -1  -7    0.44    0.15
 -17   1   7    0.20    0.13
  17   1  -7    0.29    0.05
 -17  -1  -7    0.26    0.04
 -17  -1   7    0.40    0.18
 -17   1  -7    0.44    0.16
 -17  -2  -7    0.11    0.03
  17   2  -7    0.16    0.04
 -17   2   7    0.02    0.15
 -17   2  -7   -0.02    0.12
  17   2   7    0.16    0.05
 -17  -3  -7    0.57    0.06
  17   3  -7    0.50    0.08
 -17   3   7    0.36    0.24
 -17   3  -7    0.34    0.23
  17   3   7    0.49    0.08
  17   4  -7    0.03    0.04
 -17  -4  -7   -0.02    0.02
 -17   4   7    0.12    0.17
  17   4   7   -0.04    0.04
 -17   4  -7    0.15    0.17
 -17   4  -7    0.01    0.02
 -17  -5  -7   -0.01    0.02
  17   5  -7    0.04    0.04
  17   5   7   -0.02    0.03
 -17  -6  -7    0.00    0.02
 -17  -6   7    0.03    0.03
 -17   6  -7   -0.01    0.01
  17   0  -8    0.15    0.04
 -17   0   8    0.20    0.15
 -17   0  -8    0.21    0.04
 -17   0  -8    0.26    0.12
  17   1  -8    0.31    0.05
 -17   1   8    0.07    0.12
 -17  -1  -8    0.26    0.04
 -17   1  -8    0.27    0.16
  17   1   8    0.27    0.05
 -17  -1   8    0.17    0.22
 -17   2   8    0.80    0.24
 -17  -2  -8    0.53    0.06
 -17   2  -8    0.52    0.15
  17   2   8    0.74    0.08
 -17   3   8   -0.05    0.16
  17   3  -8    0.15    0.05
 -17  -3  -8    0.17    0.04
 -17   3  -8    0.19    0.14
  17   3   8    0.18    0.06
 -17  -4  -8    0.31    0.05
 -17   4   8    0.22    0.27
  17   4  -8    0.16    0.05
  17   4   8    0.25    0.06
 -17   4  -8    0.47    0.24
  17   5  -8    0.15    0.05
 -17  -5  -8    0.23    0.04
 -17   5  -8    0.24    0.03
 -17  -6  -8    0.02    0.02
 -17  -6   8   -0.01    0.02
 -17   6  -8   -0.01    0.01
 -17   0  -9    0.17    0.13
 -17   0   9    0.12    0.18
  17   0  -9    0.11    0.04
 -17   0  -9    0.11    0.04
 -17   1   9    0.55    0.21
 -17  -1  -9    0.89    0.07
  17   1  -9    0.94    0.09
 -17   1  -9    0.92    0.11
 -17   1  -9    0.62    0.20
  17   2  -9    0.02    0.03
 -17   2   9    0.08    0.16
 -17   2  -9   -0.04    0.15
  17   2   9    0.21    0.07
 -17  -3  -9    1.16    0.09
 -17   3   9    0.65    0.24
  17   3  -9    1.21    0.10
  17   3   9    1.19    0.10
 -17   3  -9    1.16    0.30
 -17   4   9   -0.07    0.26
 -17  -4  -9    0.00    0.02
  17   4  -9    0.01    0.03
  17   4   9   -0.02    0.03
 -17   4  -9    0.02    0.02
 -17   4  -9    0.32    0.20
 -17  -5  -9    0.11    0.03
  17   5  -9    0.09    0.04
 -17   5  -9    0.14    0.02
 -17  -6  -9    0.03    0.02
 -17  -6   9    0.06    0.03
 -17   0 -10    0.21    0.04
 -17   0 -10    0.14    0.14
 -17   0  10    0.09    0.20
  17   0 -10    0.17    0.05
 -17  -1 -10    0.20    0.14
  17   1 -10    0.08    0.04
 -17  -1 -10    0.04    0.02
 -17   1  10    0.11    0.18
 -17   1 -10   -0.18    0.10
 -17   1 -10    0.03    0.04
  17   2 -10   -0.02    0.02
 -17   2  10    0.15    0.19
 -17  -2 -10    0.00    0.02
 -17   2 -10   -0.12    0.13
  17   2  10   -0.01    0.04
 -17   3  10    0.09    0.18
 -17  -3 -10    0.46    0.06
  17   3 -10    0.43    0.07
  17   3  10    0.42    0.07
 -17   3 -10    0.30    0.17
 -17  -4 -10   -0.01    0.02
  17   4 -10   -0.05    0.03
 -17  -5 -10   -0.01    0.02
 -17   0  11   -0.37    0.21
 -17   0 -11    0.07    0.12
 -17   0 -11    0.03    0.03
  17   0 -11    0.02    0.03
 -17  -1 -11    0.14    0.15
 -17  -1 -11    0.03    0.02
  17   1 -11    0.04    0.03
 -17   1  11    0.35    0.19
 -17   1 -11   -0.11    0.09
 -17   1 -11    0.03    0.03
 -17  -2 -11    0.20    0.04
  17   2 -11    0.19    0.05
 -17   2  11    0.07    0.16
 -17   2 -11    0.28    0.17
 -17  -3 -11    0.15    0.03
 -17   3  11    0.47    0.36
 -17   3 -11    0.01    0.21
 -17  -4 -11    0.02    0.02
  17   4 -11    0.01    0.03
 -17  -5 -11    0.01    0.02
  17   0 -12    0.30    0.05
 -17   0 -12    0.21    0.17
 -17   0 -12    0.24    0.05
 -17   0  12    0.48    0.33
 -17  -1 -12    0.04    0.03
 -17   1  12   -0.20    0.20
 -17   1 -12    0.10    0.04
 -17   1 -12   -0.01    0.12
 -17   2  12   -0.07    0.19
 -17  -2 -12    0.06    0.03
  17   2 -12    0.07    0.03
 -17   2 -12    0.38    0.18
 -17  -3 -12    0.50    0.06
  17   3 -12    0.60    0.07
 -17  -4 -12    0.02    0.02
 -17  -5 -12    0.00    0.02
 -17   0 -13   -0.04    0.13
 -17   0 -13    0.09    0.04
  17   0 -13    0.14    0.04
 -17   1  13    0.70    0.32
 -17   1 -13   -0.02    0.15
 -17  -2 -13    0.01    0.02
 -17   2  13    0.01    0.25
  17   2 -13    0.02    0.03
 -17   2 -13    0.07    0.05
 -17   2 -13    0.10    0.18
 -17  -3 -13    0.03    0.02
  17   3 -13    0.05    0.04
 -17  -4 -13    0.01    0.02
 -17  -5 -13    0.01    0.02
 -17   0 -14    0.13    0.04
  17   0 -14    0.15    0.05
  17   1 -14    0.02    0.03
 -17  -1 -14    0.03    0.03
 -17   1 -14   -0.04    0.03
 -17   1 -14    0.23    0.15
  17  -1 -14    0.03    0.03
  17   2 -14    0.01    0.03
 -17  -2 -14   -0.01    0.02
 -17   2 -14   -0.01    0.04
 -17  -3 -14    0.08    0.03
 -17  -4 -14    0.03    0.02
 -17   0 -15    0.68    0.08
  17   0 -15    0.69    0.07
  17   1 -15    0.01    0.03
 -17  -1 -15    0.04    0.03
 -17   1 -15    0.00    0.03
  17  -1 -15    0.03    0.03
  17   2 -15   -0.02    0.05
 -17  -2 -15    0.01    0.02
 -17   2 -15    0.06    0.04
  17  -2 -15    0.02    0.03
 -17  -3 -15    0.04    0.02
 -17  -4 -15    0.11    0.03
 -17   0 -16    0.05    0.03
  17   0 -16    0.05    0.03
  17   1 -16   -0.01    0.02
 -17  -1 -16    0.03    0.03
  17  -1 -16    0.03    0.02
 -17   1 -16    0.02    0.03
 -17  -2 -16    0.18    0.04
  17  -2 -16    0.12    0.03
 -17   2 -16    0.20    0.04
 -17  -3 -16    0.06    0.03
  17  -3 -16    0.01    0.02
  17   0 -17    0.02    0.02
 -17   0 -17    0.00    0.03
 -17  -1 -17    0.00    0.02
  17   1 -17   -0.02    0.03
 -17   1 -17    0.01    0.03
  17  -1 -17    0.04    0.03
 -17  -2 -17    0.05    0.03
  17  -2 -17    0.05    0.02
 -17  -3 -17    0.03    0.02
  17  -3 -17    0.03    0.02
 -17   0 -18    0.09    0.03
  17   0 -18    0.13    0.05
 -17  -1 -18    0.00    0.02
  17  -1 -18    0.04    0.02
 -17   1 -18    0.00    0.03
  17   2 -18    0.10    0.05
 -17  -2 -18    0.01    0.02
  17  -2 -18    0.01    0.01
 -17   0 -19    0.02    0.03
 -18   0   0    8.94    0.58
  18   0   0    8.52    0.40
  18   1   0    1.17    0.11
 -18   1   0    1.30    0.24
 -18  -1   0    1.33    0.20
  18  -2   0    2.47    0.15
  18   2   0    2.49    0.15
 -18   2   0    3.00    0.37
 -18  -2   0    2.44    0.16
  18   3   0    2.15    0.15
 -18   3   0    1.61    0.30
 -18  -3   0    1.83    0.14
  18   4   0    1.43    0.12
 -18   4   0    1.92    0.34
 -18  -4   0    1.28    0.12
 -18  -5   0    0.10    0.04
 -18   5   0    0.10    0.24
  18   5   0    0.12    0.05
  18   6   0    0.58    0.08
 -18  -6   0    0.71    0.07
  18   0  -1    0.16    0.04
 -18   0  -1    0.20    0.09
 -18   0   1    0.33    0.12
 -18  -1  -1    0.23    0.10
 -18   1   1   -0.07    0.08
 -18   1  -1    0.15    0.10
  18   1   1    0.10    0.03
 -18  -1   1    0.29    0.11
  18  -1  -1    0.08    0.04
 -18   2   1    0.26    0.14
 -18  -2  -1    0.25    0.05
  18   2  -1    0.32    0.06
  18  -2  -1    0.46    0.09
 -18   2  -1    0.42    0.16
 -18  -2   1    0.38    0.07
  18   2   1    0.33    0.06
 -18   3   1    2.68    0.39
 -18  -3  -1    2.36    0.15
  18   3  -1    2.41    0.17
 -18   3  -1    2.27    0.34
  18   3   1    2.47    0.16
 -18  -3   1    2.59    0.16
  18  -3  -1    2.40    0.15
 -18   4   1   -0.01    0.14
  18   4  -1    0.05    0.04
 -18  -4  -1    0.06    0.04
 -18  -4   1    0.02    0.03
  18   4   1    0.00    0.04
 -18   4  -1    0.37    0.20
 -18   5   1   -0.17    0.28
  18   5  -1    0.06    0.04
 -18  -5  -1   -0.03    0.03
  18   5   1    0.03    0.04
 -18   5  -1    0.01    0.30
 -18  -5   1    0.02    0.03
  18   6  -1    0.01    0.04
 -18  -6  -1    0.02    0.02
  18   6   1   -0.01    0.03
 -18  -6   1   -0.01    0.02
  18   0  -2   -0.02    0.02
 -18   0   2    0.01    0.09
 -18   0  -2   -0.02    0.07
 -18   1   2    0.04    0.10
  18   1  -2    0.07    0.03
 -18  -1  -2   -0.05    0.08
 -18  -1   2    0.11    0.11
  18   1   2    0.02    0.03
 -18   1  -2    0.09    0.12
  18  -1  -2    0.03    0.03
 -18   2   2   -0.13    0.10
  18   2  -2    0.00    0.03
  18   2   2   -0.04    0.03
  18  -2  -2    0.04    0.03
 -18   2  -2    0.00    0.10
 -18  -2   2   -0.11    0.06
  18   3  -2    0.29    0.10
 -18   3   2   -0.05    0.09
 -18  -3  -2    0.15    0.04
 -18   3  -2    0.18    0.13
  18   3   2    0.13    0.06
 -18  -4  -2    0.02    0.03
 -18   4   2    0.16    0.17
  18   4  -2   -0.04    0.03
 -18  -4   2    0.03    0.03
  18   4   2    0.00    0.03
 -18   4  -2   -0.17    0.13
 -18  -5  -2    0.06    0.03
  18   5  -2    0.06    0.04
  18   5   2    0.05    0.04
 -18  -5   2    0.03    0.03
  18   6  -2    0.02    0.04
 -18  -6  -2   -0.02    0.02
 -18   6  -2    0.01    0.02
 -18  -6   2    0.03    0.03
 -18   0   3    0.01    0.10
 -18   0  -3    0.06    0.09
  18   1  -3    0.13    0.04
 -18  -1  -3    0.12    0.10
 -18   1   3    0.22    0.11
  18   1   3    0.12    0.04
 -18  -1   3    0.10    0.11
 -18   1  -3    0.18    0.09
 -18  -2  -3   -0.04    0.03
 -18   2   3    0.04    0.08
  18   2  -3    0.04    0.03
 -18  -2  -3    0.07    0.14
 -18   2  -3   -0.12    0.09
  18   2   3   -0.02    0.03
 -18   3   3    2.49    0.37
 -18  -3  -3    1.71    0.12
  18   3  -3    1.62    0.18
 -18   3  -3    1.97    0.32
  18   4  -3    0.06    0.04
 -18  -4  -3   -0.04    0.02
 -18   4   3   -0.03    0.12
 -18   4  -3    0.01    0.15
  18   4   3    0.00    0.04
 -18  -5  -3    0.03    0.03
  18   5  -3   -0.03    0.03
  18   5   3    0.02    0.04
 -18  -5   3   -0.03    0.03
  18   6  -3    0.01    0.03
 -18  -6  -3    0.03    0.02
  18   6   3    0.01    0.03
 -18  -6   3    0.07    0.03
 -18   6  -3    0.06    0.03
 -18   0   4    1.21    0.21
  18   0  -4    1.02    0.09
 -18   0  -4    1.22    0.21
  18   1  -4    0.03    0.03
 -18   1   4   -0.03    0.09
 -18  -1  -4    0.17    0.12
  18  -1  -4    0.03    0.03
 -18  -1   4    0.06    0.13
 -18   1  -4    0.17    0.10
 -18  -2  -4    0.07    0.03
 -18  -2  -4    0.12    0.14
 -18   2   4    0.24    0.14
  18   2  -4    0.01    0.03
 -18   2  -4   -0.01    0.09
  18   2   4    0.05    0.04
 -18   3   4    0.28    0.16
  18   3  -4    0.36    0.07
  18   3   4    0.45    0.07
 -18   3  -4    0.54    0.20
 -18   4   4   -0.07    0.17
  18   4  -4    0.02    0.04
 -18  -4  -4    0.03    0.03
  18   4   4    0.05    0.04
 -18   4  -4    0.18    0.17
  18   5  -4    0.00    0.04
 -18  -5  -4    0.00    0.02
  18   5   4    0.04    0.04
 -18  -5   4   -0.02    0.03
 -18   5  -4    0.02    0.02
 -18  -6  -4    0.01    0.02
  18   6  -4    0.03    0.04
 -18  -6   4   -0.03    0.03
 -18   6  -4    0.02    0.01
  18   0  -5    0.08    0.03
 -18   0   5    0.04    0.12
  18   1  -5   -0.01    0.02
 -18   1   5    0.11    0.11
 -18  -1  -5   -0.01    0.03
 -18  -1  -5   -0.01    0.08
  18   1   5    0.03    0.04
 -18   1  -5    0.11    0.10
 -18  -1   5   -0.02    0.13
  18   2  -5    0.64    0.08
 -18  -2  -5    0.63    0.07
 -18   2   5    0.61    0.19
 -18   2  -5    0.34    0.13
  18   2   5    0.59    0.08
 -18   3   5    0.88    0.31
 -18  -3  -5    0.89    0.08
  18   3  -5    0.79    0.09
 -18   3  -5    0.50    0.19
  18   3   5    0.79    0.09
 -18  -4  -5    0.01    0.03
  18   4  -5    0.09    0.04
 -18   4   5    0.23    0.21
 -18   4  -5    0.09    0.03
  18   4   5    0.05    0.05
 -18   4  -5   -0.06    0.14
  18   5  -5    0.10    0.04
 -18  -5  -5    0.08    0.03
  18   5   5    0.04    0.04
 -18  -6  -5    0.00    0.02
  18   6  -5    0.03    0.03
 -18   6  -5    0.03    0.01
 -18  -6   5    0.00    0.02
 -18   0   6    0.28    0.15
  18   0  -6    0.40    0.06
 -18  -1  -6    0.63    0.18
 -18   1   6    0.48    0.15
 -18  -1  -6    0.40    0.06
  18   1  -6    0.45    0.06
  18   1   6    0.46    0.07
 -18  -1   6    0.48    0.19
 -18   1  -6    0.37    0.14
  18   2  -6    0.10    0.04
 -18  -2  -6    0.08    0.03
 -18  -2  -6    0.11    0.14
 -18   2  -6    0.07    0.11
  18   2   6    0.15    0.05
 -18   3   6    0.72    0.25
  18   3  -6    0.85    0.09
 -18  -3  -6    0.73    0.08
 -18   3  -6    0.84    0.25
  18   3   6    0.80    0.09
 -18   4   6    0.19    0.22
 -18  -4  -6    0.01    0.03
  18   4  -6    0.04    0.04
  18   4   6    0.07    0.04
 -18   4  -6    0.03    0.02
 -18   4  -6   -0.08    0.12
 -18  -5  -6    0.07    0.03
  18   5  -6    0.10    0.04
  18   5   6    0.07    0.04
 -18   5  -6    0.04    0.02
  18   6  -6   -0.01    0.04
 -18  -6  -6    0.02    0.02
 -18  -6   6   -0.01    0.03
 -18   6  -6    0.01    0.01
 -18   0   7    0.10    0.14
  18   0  -7    0.05    0.04
 -18   0  -7    0.07    0.10
 -18  -1  -7   -0.04    0.09
 -18   1   7   -0.10    0.11
  18   1  -7    0.01    0.03
 -18  -1  -7    0.01    0.02
  18   1   7    0.06    0.04
 -18   1  -7    0.00    0.09
 -18  -2  -7    0.57    0.06
  18   2  -7    0.47    0.09
 -18   2   7    0.57    0.24
 -18   2  -7    0.42    0.19
  18   2   7    0.66    0.08
 -18   3   7    0.18    0.19
  18   3  -7    0.21    0.05
 -18  -3  -7    0.14    0.03
 -18   3  -7    0.11    0.15
  18   3   7    0.14    0.05
 -18  -4  -7    0.14    0.04
 -18   4   7   -0.11    0.25
  18   4  -7    0.09    0.04
 -18   4  -7    0.08    0.03
 -18   4  -7    0.04    0.30
  18   4   7    0.12    0.05
 -18  -5  -7    0.08    0.03
  18   5  -7    0.06    0.04
  18   5   7    0.04    0.04
 -18   5  -7    0.07    0.02
 -18  -6  -7    0.01    0.02
  18  -6  -7   -0.01    0.02
 -18  -6   7   -0.03    0.02
 -18   6  -7    0.00    0.01
 -18   0   8    1.72    0.32
  18   0  -8    1.99    0.13
 -18   0  -8    2.10    0.30
 -18   0  -8    1.76    0.12
 -18   1   8    1.46    0.28
 -18  -1  -8    1.51    0.25
 -18  -1  -8    1.42    0.09
  18   1  -8    1.77    0.13
 -18   1  -8    1.62    0.29
  18   1   8    1.34    0.11
  18   2  -8    0.01    0.03
 -18  -2  -8   -0.03    0.02
 -18   2   8   -0.19    0.10
 -18   2  -8    0.17    0.14
  18   2   8   -0.04    0.03
 -18  -3  -8    0.93    0.08
  18   3  -8    0.89    0.09
 -18   3   8    0.51    0.23
 -18   3  -8    0.72    0.22
  18   3   8    0.89    0.09
 -18   4   8    0.24    0.26
 -18  -4  -8   -0.04    0.02
  18   4  -8    0.00    0.03
 -18   4  -8   -0.10    0.15
  18   4   8   -0.01    0.03
 -18  -5  -8    0.14    0.03
 -18   5  -8    0.19    0.02
 -18  -6  -8    0.10    0.02
 -18  -6   8    0.06    0.03
  18  -6  -8    0.01    0.02
  18   0  -9    0.17    0.05
 -18   0  -9    0.21    0.15
 -18   0  -9    0.11    0.03
 -18   0   9    0.19    0.20
 -18   1   9    0.56    0.23
 -18  -1  -9    0.40    0.13
 -18   1  -9    0.16    0.14
  18   2  -9   -0.03    0.03
 -18   2   9   -0.02    0.16
 -18  -2  -9    0.00    0.02
  18   2   9   -0.02    0.04
 -18   2  -9    0.03    0.11
 -18  -3  -9    0.38    0.05
  18   3  -9    0.30    0.06
 -18   3   9    0.08    0.21
  18   3   9    0.28    0.05
 -18   3  -9    0.32    0.16
  18   4  -9    0.00    0.03
 -18  -4  -9    0.02    0.02
  18   4   9    0.01    0.03
 -18  -5  -9    0.01    0.02
  18   5  -9    0.00    0.03
  18   0 -10    0.06    0.04
 -18   0 -10    0.32    0.20
 -18   0 -10   -0.01    0.03
 -18   0  10   -0.02    0.23
 -18  -1 -10    0.07    0.03
  18   1 -10    0.13    0.04
 -18  -1 -10    0.05    0.11
 -18   1  10   -0.33    0.22
 -18   1 -10    0.13    0.13
 -18   1 -10    0.06    0.04
  18   2 -10   -0.01    0.03
 -18  -2 -10    0.02    0.02
 -18   2  10   -0.01    0.17
 -18   2 -10   -0.13    0.13
  18   2  10    0.00    0.04
 -18  -3 -10    0.03    0.02
 -18   3  10    0.18    0.22
  18   3 -10    0.09    0.04
 -18   3 -10   -0.07    0.20
  18   3  10    0.07    0.04
 -18  -4 -10   -0.01    0.02
  18   4 -10    0.00    0.03
 -18  -5 -10    0.05    0.02
 -18   0 -11    0.10    0.04
  18   0 -11    0.16    0.04
 -18   0  11    0.13    0.32
 -18   0 -11    0.04    0.13
 -18   1  11    0.28    0.25
  18   1 -11    0.00    0.02
 -18  -1 -11    0.06    0.02
 -18   1 -11   -0.04    0.04
 -18   1 -11   -0.01    0.13
  18  -1 -11    0.00    0.03
 -18   2  11    0.56    0.26
  18   2 -11    0.40    0.06
 -18  -2 -11    0.37    0.05
 -18   2 -11    0.39    0.21
 -18  -3 -11    0.06    0.03
  18   3 -11    0.00    0.03
 -18   3 -11    0.19    0.17
 -18  -4 -11    0.03    0.02
 -18  -5 -11    0.01    0.02
 -18   0 -12    1.87    0.32
 -18   0  12    0.87    0.59
  18   0 -12    2.10    0.14
 -18   0 -12    2.05    0.14
 -18  -1 -12    0.20    0.04
  18   1 -12    0.24    0.05
 -18   1  12    0.11    0.30
 -18   1 -12    0.20    0.05
 -18   1 -12    0.16    0.17
  18  -1 -12    0.14    0.05
 -18  -2 -12    0.08    0.03
 -18   2  12    0.16    0.27
 -18   2 -12    0.34    0.20
 -18  -3 -12    0.02    0.02
  18   3 -12    0.01    0.04
 -18  -4 -12    0.14    0.03
 -18  -5 -12    0.08    0.02
 -18   0 -13    0.49    0.08
  18   0 -13    0.55    0.07
 -18   0 -13   -0.02    0.27
 -18   1  13   -0.29    0.30
  18  -1 -13    0.01    0.03
 -18   1 -13    0.05    0.03
 -18   1 -13    0.03    0.13
 -18  -2 -13    0.47    0.06
  18   2 -13    0.45    0.06
  18   3 -13    0.01    0.03
 -18  -3 -13    0.03    0.02
 -18  -4 -13    0.26    0.04
  18   0 -14    0.00    0.02
 -18   0 -14    0.02    0.03
  18   1 -14    0.29    0.05
 -18  -1 -14    0.23    0.04
  18  -1 -14    0.31    0.06
 -18   1 -14    0.22    0.05
 -18  -2 -14    0.09    0.03
  18   2 -14    0.10    0.03
 -18   2 -14   -0.03    0.05
  18  -2 -14    0.09    0.03
 -18  -3 -14    0.03    0.02
 -18  -4 -14    0.01    0.02
  18   0 -15    0.08    0.03
 -18   0 -15    0.05    0.03
 -18  -1 -15   -0.04    0.02
  18   1 -15   -0.03    0.02
 -18   1 -15   -0.06    0.03
  18  -1 -15    0.00    0.02
 -18  -2 -15    0.04    0.03
  18   2 -15    0.02    0.03
  18  -2 -15    0.03    0.02
 -18   2 -15    0.07    0.04
 -18  -3 -15   -0.05    0.02
  18  -3 -15    0.00    0.02
 -18  -4 -15    0.00    0.02
  18  -4 -15    0.01    0.02
  18   0 -16    0.06    0.02
 -18   0 -16    0.06    0.03
 -18  -1 -16    0.00    0.02
  18   1 -16    0.00    0.03
  18  -1 -16    0.00    0.02
 -18   1 -16    0.00    0.03
 -18  -2 -16    0.00    0.04
  18  -2 -16   -0.01    0.02
 -18  -3 -16    0.02    0.02
  18  -3 -16    0.01    0.02
  18   0 -17    0.04    0.02
 -18   0 -17    0.05    0.03
  18   1 -17    0.04    0.04
 -18  -1 -17    0.02    0.02
  18  -1 -17   -0.01    0.02
 -18   1 -17   -0.01    0.03
 -18  -2 -17    0.01    0.02
  18  -2 -17    0.02    0.02
  18   0 -18    0.02    0.02
 -18   0 -18    0.01    0.02
 -18  -1 -18    0.06    0.03
  18  -1 -18    0.07    0.02
 -18   1 -18    0.09    0.03
 -19   0   0    0.08    0.11
 -19   1   0    0.17    0.12
  19   1   0    0.00    0.02
  19  -1   0    0.04    0.04
 -19   2   0    0.15    0.13
  19   2   0    0.02    0.03
  19  -2   0   -0.04    0.04
  19   3   0   -0.01    0.04
 -19  -3   0   -0.01    0.03
 -19   3   0   -0.06    0.11
  19   4   0    0.00    0.03
 -19  -4   0   -0.02    0.03
 -19  -5   0   -0.03    0.02
  19   5   0    0.00    0.03
 -19  -6   0    0.00    0.03
  19   6   0   -0.02    0.04
 -19   0   1    1.60    0.24
  19   0   1    1.36    0.10
  19   0  -1    1.30    0.10
 -19  -1  -1    0.38    0.13
  19   1  -1    0.19    0.04
 -19   1   1    0.34    0.16
  19  -1   1    0.20    0.05
 -19   1  -1    0.28    0.13
  19   1   1    0.19    0.04
  19  -1  -1    0.25    0.05
 -19  -1   1    0.37    0.14
  19   2  -1    0.18    0.05
  19  -2   1    0.13    0.08
 -19   2   1   -0.03    0.13
 -19  -2  -1    0.07    0.04
  19   2   1    0.20    0.05
 -19   2  -1    0.22    0.13
  19  -2  -1    0.16    0.04
 -19   3   1    2.30    0.37
  19   3  -1    1.35    0.12
 -19   3  -1    1.45    0.29
  19   3   1    1.47    0.12
  19  -3  -1    1.57    0.11
 -19  -3   1    1.31    0.12
 -19  -4  -1    0.07    0.04
 -19   4   1    0.13    0.17
  19   4  -1    0.12    0.05
 -19  -4   1    0.09    0.04
 -19   4  -1    0.04    0.15
  19   4   1    0.08    0.04
  19   5  -1    0.10    0.04
 -19  -5  -1    0.00    0.03
  19   5   1    0.06    0.05
 -19  -5   1    0.00    0.03
  19   6  -1    0.09    0.05
 -19  -6  -1    0.05    0.03
 -19  -6   1    0.07    0.03
 -19   6  -1    0.09    0.03
  19   6   1    0.12    0.04
 -19   0  -2    1.08    0.21
 -19   0   2    1.26    0.22
  19   0  -2    1.08    0.09
  19   0   2    1.11    0.09
  19   1  -2    0.03    0.03
 -19   1   2    0.00    0.09
  19  -1   2    0.04    0.04
 -19  -1  -2   -0.01    0.08
  19   1   2    0.01    0.02
 -19   1  -2   -0.10    0.09
 -19  -1   2    0.10    0.12
  19   2  -2    0.79    0.08
 -19  -2  -2    0.61    0.09
 -19   2   2    0.77    0.20
  19  -2  -2    0.72    0.07
 -19   2  -2    0.80    0.24
  19   2   2    0.72    0.08
 -19   3   2    0.14    0.16
  19   3  -2    0.45    0.08
 -19  -3  -2    0.44    0.08
  19  -3  -2    0.47    0.07
  19   3   2    0.44    0.08
 -19   3  -2    0.55    0.23
 -19  -3   2    0.40    0.08
 -19   4   2    0.25    0.19
 -19  -4  -2    0.17    0.04
  19   4  -2    0.18    0.05
 -19   4  -2    0.51    0.25
  19   4   2    0.27    0.06
  19  -4  -2    0.23    0.05
 -19  -4   2    0.09    0.04
  19   5  -2   -0.01    0.04
 -19  -5  -2    0.04    0.03
  19   5   2    0.01    0.04
 -19  -5   2   -0.01    0.03
 -19  -6  -2    0.05    0.04
  19   6  -2    0.01    0.04
 -19  -6   2    0.10    0.04
  19   6   2    0.03    0.04
 -19   6  -2    0.07    0.02
  19   0  -3    1.74    0.12
  19   0   3    1.69    0.12
 -19   0  -3    1.70    0.26
 -19   0   3    1.99    0.45
  19   1  -3    0.69    0.07
 -19   1   3    0.92    0.26
 -19  -1  -3    0.71    0.19
 -19   1  -3    0.74    0.21
  19   1   3    0.52    0.07
 -19  -1   3    0.53    0.17
  19  -1  -3    0.50    0.07
 -19   2   3    2.43    0.34
  19   2  -3    1.87    0.13
 -19  -2  -3    2.00    0.12
  19   2   3    1.97    0.14
  19  -2  -3    1.81    0.12
 -19   2  -3    2.24    0.33
 -19  -3  -3    0.55    0.07
  19   3  -3    0.74    0.09
 -19   3   3    0.40    0.21
  19   3   3    0.53    0.08
 -19   3  -3    0.70    0.27
  19   4  -3    1.39    0.12
 -19   4   3    1.48    0.33
 -19  -4  -3    1.32    0.11
  19   4   3    1.38    0.12
 -19  -4   3    1.32    0.12
 -19  -5  -3    0.21    0.04
  19   5  -3    0.32    0.06
  19   5   3    0.27    0.05
 -19  -5   3    0.33    0.06
 -19   5  -3    0.30    0.04
 -19  -6  -3    0.15    0.04
  19   6  -3    0.06    0.04
 -19   6  -3    0.15    0.02
 -19  -6   3    0.07    0.03
  19   0   4    0.05    0.04
  19   0  -4    0.09    0.04
 -19   0  -4   -0.01    0.11
 -19   0   4   -0.04    0.13
  19   1  -4    1.63    0.11
 -19   1   4    1.76    0.30
 -19  -1  -4    1.50    0.24
 -19  -1   4    1.70    0.27
  19   1   4    1.60    0.12
 -19   1  -4    1.71    0.27
  19  -1  -4    1.52    0.11
 -19   2   4    0.73    0.25
  19   2  -4    0.64    0.07
 -19  -2  -4    0.60    0.07
 -19  -2  -4    0.43    0.23
  19   2   4    0.67    0.08
 -19   2  -4    0.33    0.16
 -19   3   4    0.33    0.23
 -19  -3  -4    0.31    0.05
  19   3  -4    0.27    0.06
  19   3   4    0.24    0.06
 -19   3  -4    0.19    0.15
 -19  -4  -4    0.22    0.05
 -19   4   4   -0.12    0.17
  19   4  -4    0.30    0.06
  19   4   4    0.32    0.07
 -19   4  -4    0.10    0.16
 -19  -5  -4    0.70    0.07
  19   5  -4    0.62    0.08
  19  -5  -4    0.47    0.06
 -19   5  -4    0.53    0.05
  19   5   4    0.63    0.08
 -19  -5   4    0.56    0.08
 -19  -6  -4    0.04    0.02
  19   6  -4    0.05    0.03
 -19  -6   4    0.03    0.02
 -19   6  -4    0.03    0.01
 -19   0  -5    1.65    0.25
  19   0  -5    1.53    0.11
  19   0   5    1.06    0.11
 -19   1   5    0.08    0.13
  19   1  -5    0.05    0.03
 -19  -1  -5    0.08    0.10
 -19  -1   5   -0.26    0.19
  19  -1  -5    0.04    0.03
 -19   1  -5    0.05    0.11
  19   1   5    0.02    0.04
 -19   2   5   -0.07    0.09
 -19  -2  -5    0.18    0.17
 -19   2  -5    0.08    0.11
  19   3  -5    2.43    0.16
 -19  -3  -5    2.35    0.14
 -19   3   5    2.47    0.40
  19   3   5    2.51    0.16
 -19   3  -5    2.36    0.35
 -19   4   5   -0.32    0.22
 -19  -4  -5    0.03    0.03
  19   4  -5    0.04    0.04
  19   4   5   -0.01    0.04
 -19   4  -5   -0.10    0.14
 -19   4  -5    0.03    0.03
 -19  -5  -5    0.01    0.02
  19   5  -5    0.02    0.04
  19   5   5    0.06    0.04
 -19  -5   5    0.06    0.03
 -19   5  -5    0.05    0.02
 -19  -6  -5    0.00    0.02
  19   6  -5    0.02    0.02
 -19   6  -5    0.02    0.01
 -19  -6   5   -0.02    0.02
  19   0  -6    1.25    0.10
 -19   0   6    1.34    0.27
 -19   0  -6    1.12    0.22
 -19  -1  -6    0.11    0.03
  19   1  -6    0.03    0.03
 -19  -1  -6    0.08    0.10
 -19   1   6    0.22    0.15
  19  -1  -6   -0.01    0.03
  19   1   6    0.02    0.03
 -19   1  -6   -0.04    0.09
 -19  -2  -6    0.01    0.02
 -19   2   6    0.22    0.18
  19   2  -6    0.00    0.03
 -19   2  -6    0.07    0.12
 -19  -3  -6    0.19    0.04
 -19   3   6    0.02    0.15
  19   3  -6    0.21    0.05
  19   3   6    0.20    0.06
 -19   3  -6    0.25    0.14
  19   4  -6    0.02    0.03
 -19  -4  -6   -0.03    0.02
  19   4   6   -0.03    0.03
 -19   4  -6    0.03    0.21
 -19   4  -6   -0.01    0.02
  19   5  -6    0.07    0.04
 -19  -5  -6    0.04    0.03
 -19  -5   6    0.02    0.03
  19   5   6    0.04    0.04
 -19   5  -6    0.04    0.02
 -19  -6  -6    0.05    0.02
 -19   6  -6    0.08    0.01
 -19  -6   6    0.05    0.03
 -19   0  -7    0.05    0.11
  19   0  -7    0.04    0.03
 -19   0   7   -0.06    0.14
 -19  -1  -7    0.17    0.13
 -19   1   7    0.24    0.18
  19   1   7    0.28    0.06
 -19   1  -7    0.78    0.22
  19   2  -7    0.11    0.04
 -19   2   7    0.22    0.16
 -19  -2  -7    0.09    0.03
  19   2   7    0.05    0.04
  19   3  -7    0.50    0.07
 -19  -3  -7    0.49    0.06
 -19   3   7    0.52    0.23
 -19   3  -7    0.27    0.16
  19   3   7    0.68    0.09
  19   4  -7   -0.01    0.03
 -19   4   7    0.25    0.26
 -19  -4  -7    0.04    0.03
  19   4   7    0.08    0.04
 -19   4  -7    0.14    0.19
 -19  -5  -7    0.10    0.03
  19   5  -7    0.06    0.04
  19   5   7    0.14    0.04
 -19   5  -7    0.11    0.02
 -19  -6  -7    0.01    0.02
 -19  -6   7   -0.01    0.02
 -19   0  -8   -0.02    0.04
 -19   0   8   -0.26    0.16
  19   0  -8    0.10    0.04
 -19   0  -8   -0.02    0.09
  19   1  -8    0.60    0.07
 -19   1   8    0.50    0.25
 -19  -1  -8    0.50    0.06
 -19  -1  -8    0.65    0.18
  19   1   8    0.60    0.08
  19  -1  -8    0.72    0.08
 -19   1  -8    0.46    0.18
  19   2  -8    0.10    0.04
 -19  -2  -8    0.09    0.03
 -19   2  -8    0.06    0.14
  19   2   8    0.12    0.05
 -19  -3  -8    1.47    0.10
  19   3  -8    1.82    0.13
  19   3   8    1.55    0.12
 -19   3  -8    1.35    0.32
 -19  -4  -8    0.05    0.03
  19   4  -8    0.03    0.03
  19   4   8    0.01    0.03
  19   5  -8   -0.02    0.03
 -19  -5  -8    0.04    0.02
  19   0  -9    0.06    0.03
 -19   0   9   -0.35    0.23
 -19   0  -9    0.27    0.20
 -19  -1  -9    0.04    0.13
 -19  -1  -9    0.03    0.02
 -19   1   9    0.05    0.27
  19   1  -9    0.06    0.03
  19  -1  -9    0.03    0.03
 -19   1  -9    0.06    0.13
 -19   2   9    0.21    0.19
  19   2  -9    0.02    0.03
 -19  -2  -9    0.01    0.02
 -19   2  -9   -0.09    0.11
  19   2   9    0.01    0.04
  19   3  -9    1.02    0.10
 -19  -3  -9    0.96    0.08
 -19   3   9    0.94    0.33
  19   3   9    1.11    0.10
 -19  -4  -9    0.04    0.02
  19   4  -9    0.01    0.03
  19   4   9    0.04    0.04
  19   5  -9   -0.02    0.04
 -19  -5  -9    0.06    0.02
 -19   0 -10    0.06    0.03
 -19   0  10   -0.47    0.27
 -19   0 -10    0.29    0.16
  19   0 -10    0.14    0.05
 -19   1  10    0.23    0.21
  19   1 -10    0.04    0.03
 -19  -1 -10    0.11    0.13
 -19  -1 -10    0.04    0.03
 -19   1 -10    0.06    0.18
  19  -1 -10    0.02    0.03
 -19   2  10    0.25    0.19
 -19   2 -10    0.22    0.16
  19   2  10    0.03    0.04
  19   3 -10    0.01    0.03
 -19  -3 -10   -0.01    0.02
 -19   3  10   -0.09    0.20
  19   3  10    0.02    0.03
 -19   3 -10   -0.19    0.19
  19   4 -10    0.01    0.03
 -19  -4 -10    0.00    0.02
 -19  -5 -10    0.01    0.02
 -19   0 -11    0.37    0.20
 -19   0  11   -0.63    0.52
 -19   1  11   -0.38    0.25
 -19   1 -11    0.16    0.14
  19  -1 -11    0.11    0.04
 -19   1 -11    0.03    0.04
  19   2 -11    0.15    0.04
 -19  -2 -11    0.14    0.03
 -19   2 -11    0.49    0.28
 -19  -3 -11    0.10    0.03
  19   3 -11    0.08    0.03
 -19  -4 -11    0.14    0.03
  19   4 -11    0.07    0.03
 -19  -5 -11    0.10    0.03
 -19  -5  11    0.16    0.04
  19  -5 -11    0.03    0.02
 -19   0 -12    0.20    0.05
 -19   0 -12    0.39    0.20
  19   0 -12    0.26    0.06
 -19   1  12    0.26    0.35
  19   1 -12    0.09    0.04
 -19  -1 -12    0.07    0.03
 -19   1 -12   -0.02    0.04
  19  -1 -12    0.07    0.04
 -19   1 -12    0.02    0.18
  19   2 -12    0.21    0.04
 -19  -2 -12    0.25    0.04
 -19   2 -12    0.41    0.23
 -19  -3 -12    0.10    0.03
  19   3 -12    0.16    0.04
 -19  -4 -12    0.14    0.03
  19   0 -13    0.11    0.04
 -19   0 -13    0.08    0.03
 -19  -1 -13    0.01    0.02
  19   1 -13    0.02    0.03
 -19   1 -13    0.05    0.04
  19  -1 -13    0.04    0.03
 -19   1 -13    0.07    0.19
  19   2 -13    0.04    0.03
 -19  -2 -13    0.11    0.03
  19  -2 -13    0.04    0.03
  19   3 -13    0.06    0.03
 -19  -3 -13    0.12    0.03
 -19  -4 -13    0.11    0.03
  19   0 -14    0.02    0.02
 -19   0 -14    0.00    0.03
 -19  -1 -14   -0.01    0.02
  19   1 -14    0.01    0.02
  19  -1 -14    0.01    0.02
 -19   1 -14    0.06    0.04
  19   2 -14    0.00    0.03
 -19  -2 -14    0.03    0.02
  19  -2 -14    0.03    0.03
 -19  -3 -14    0.01    0.02
  19  -3 -14    0.02    0.02
 -19  -4 -14    0.00    0.02
  19  -4 -14    0.01    0.02
 -19   0 -15    0.14    0.04
  19   0 -15    0.14    0.03
  19   1 -15    0.05    0.03
 -19  -1 -15    0.05    0.03
  19  -1 -15    0.07    0.03
 -19   1 -15    0.04    0.04
 -19  -2 -15    0.00    0.02
  19   2 -15    0.03    0.03
  19  -2 -15    0.03    0.02
 -19  -3 -15    0.03    0.02
  19  -3 -15    0.01    0.02
  19   0 -16    0.32    0.07
 -19   0 -16    0.46    0.06
  19   1 -16    0.03    0.02
 -19  -1 -16    0.03    0.03
 -19   1 -16    0.01    0.03
  19  -1 -16    0.02    0.02
 -19  -2 -16    0.07    0.03
  19  -2 -16    0.08    0.03
 -19  -3 -16    0.03    0.02
  19  -3 -16    0.01    0.02
  19   0 -17   -0.01    0.02
 -19   0 -17    0.01    0.03
 -19  -1 -17    0.19    0.04
  19  -1 -17    0.23    0.04
 -19   1 -17    0.23    0.04
 -19  -2 -17    0.03    0.02
  19  -2 -17    0.05    0.02
  19   0 -18    0.02    0.03
 -19   0 -18    0.04    0.03
 -20   0   0    0.36    0.14
  20   0   0    0.15    0.04
  20   1   0    0.22    0.04
  20  -1   0    0.24    0.04
 -20   1   0    0.48    0.16
 -20  -1   0    0.14    0.13
  20   2   0    1.82    0.13
 -20   2   0    2.08    0.34
  20  -2   0    1.84    0.13
 -20  -3   0    0.70    0.08
  20   3   0    0.48    0.08
 -20   3   0    0.44    0.19
 -20  -4   0    0.44    0.07
 -20   4   0    0.44    0.22
  20   4   0    0.46    0.08
 -20  -5   0    0.00    0.03
  20   5   0   -0.03    0.03
 -20  -6   0    0.11    0.03
 -20   6   0    0.15    0.03
  20   0   1    0.03    0.03
 -20   0  -1   -0.09    0.09
  20   0  -1    0.09    0.03
 -20   0   1    0.20    0.13
  20   1  -1    0.06    0.03
  20  -1   1    0.03    0.03
 -20   1   1    0.06    0.13
 -20   1  -1    0.11    0.11
  20   1   1    0.01    0.03
  20  -1  -1    0.06    0.03
 -20   2   1    2.01    0.33
  20  -2   1    2.28    0.14
 -20  -2  -1    1.86    0.13
  20   2  -1    2.12    0.14
 -20   2  -1    1.97    0.33
  20  -2  -1    1.87    0.13
  20   2   1    2.06    0.14
  20   3  -1    0.93    0.10
 -20   3   1    0.67    0.24
 -20  -3  -1    0.77    0.09
  20  -3  -1    1.06    0.09
 -20  -3   1    0.82    0.09
 -20   3  -1    0.90    0.27
  20   3   1    1.04    0.10
 -20  -4  -1    0.11    0.04
 -20   4   1    0.22    0.20
  20   4  -1    0.27    0.06
 -20   4  -1   -0.11    0.15
 -20  -4   1    0.10    0.04
 -20  -5  -1   -0.01    0.03
  20   5  -1   -0.04    0.03
  20   5   1    0.02    0.04
 -20  -5   1    0.01    0.03
 -20  -6  -1    0.02    0.02
  20   6  -1   -0.02    0.03
 -20  -6   1    0.03    0.02
 -20   6  -1    0.01    0.02
  20   6   1    0.08    0.04
 -20   0  -2    3.58    0.36
  20   0   2    3.37    0.19
 -20   0   2    3.53    0.38
  20   0  -2    3.22    0.18
  20   1  -2    1.05    0.09
 -20  -1  -2    1.44    0.23
 -20   1   2    1.25    0.25
  20  -1   2    1.10    0.10
 -20   1  -2    1.54    0.25
 -20  -1   2    1.25    0.24
  20   1   2    0.95    0.09
  20  -1  -2    1.00    0.09
 -20   2   2    5.29    0.53
 -20  -2  -2    4.56    0.24
  20   2  -2    5.29    0.27
  20   2   2    5.45    0.27
 -20   2  -2    5.45    0.53
  20  -2  -2    4.68    0.25
  20   3  -2    1.20    0.11
 -20   3   2    1.17    0.32
 -20  -3  -2    1.17    0.10
  20   3   2    1.21    0.11
  20  -3  -2    1.23    0.10
 -20  -3   2    1.14    0.10
 -20   3  -2    1.06    0.30
  20   4  -2    2.40    0.16
 -20   4   2    2.16    0.40
 -20  -4  -2    2.34    0.15
  20   4   2    2.53    0.16
 -20   4  -2    1.95    0.38
 -20  -4   2    2.20    0.15
  20  -4  -2    2.10    0.14
 -20  -5  -2    0.37    0.05
  20   5  -2    0.29    0.06
  20   5   2    0.49    0.08
 -20  -5   2    0.42    0.07
 -20  -6  -2    0.79    0.07
 -20   6  -2    0.76    0.05
 -20  -6   2    0.73    0.07
 -20   0   3    3.86    0.39
  20   0  -3    3.38    0.19
 -20   0  -3    3.45    0.36
  20   0   3    3.61    0.20
 -20   1   3    1.63    0.29
 -20  -1  -3    1.22    0.23
  20   1  -3    1.36    0.11
  20  -1  -3    1.30    0.10
 -20   1  -3    1.84    0.27
  20   1   3    1.38    0.11
 -20  -1   3    1.81    0.28
 -20   2   3   -0.01    0.13
 -20  -2  -3    0.01    0.03
 -20   2  -3    0.06    0.11
  20   2   3    0.02    0.03
  20  -2  -3    0.01    0.03
 -20   3   3    0.05    0.18
 -20  -3  -3    0.12    0.04
  20   3  -3    0.14    0.06
  20  -3  -3    0.10    0.04
 -20  -3   3    0.16    0.05
  20   3   3    0.15    0.06
 -20   3  -3    0.03    0.13
 -20  -4  -3    0.19    0.04
  20   4  -3    0.21    0.05
 -20   4   3    0.07    0.18
 -20   4  -3    0.15    0.18
  20  -4  -3    0.12    0.06
 -20  -4   3    0.10    0.04
  20   4   3    0.12    0.04
  20   5  -3    0.68    0.09
 -20  -5  -3    0.67    0.07
 -20   5  -3    0.73    0.06
  20   5   3    0.74    0.09
 -20  -5   3    0.84    0.09
 -20  -6  -3    0.38    0.05
 -20  -6   3    0.34    0.05
 -20   6  -3    0.45    0.03
  20   0  -4    0.64    0.07
  20   0   4    0.59    0.08
 -20   0   4    0.22    0.16
 -20   0  -4    0.55    0.17
  20   1  -4    0.31    0.05
 -20  -1  -4    0.19    0.13
 -20   1   4    0.32    0.17
 -20   1  -4    0.31    0.15
  20  -1  -4    0.37    0.06
  20   1   4    0.31    0.06
 -20  -2  -4    0.44    0.06
 -20   2   4    0.54    0.23
  20   2  -4    0.44    0.07
 -20   2  -4    0.71    0.24
 -20  -3  -4    1.99    0.13
  20   3  -4    1.96    0.14
 -20   3   4    2.43    0.39
 -20  -3   4    1.86    0.14
  20   3   4    2.12    0.15
 -20   3  -4    1.74    0.34
  20   4  -4    0.07    0.04
 -20  -4  -4    0.05    0.03
 -20   4   4    0.56    0.30
 -20  -4   4    0.05    0.06
  20   4   4    0.07    0.04
 -20   4  -4    0.09    0.03
 -20   4  -4    0.02    0.16
  20  -4  -4    0.02    0.06
 -20  -5  -4    0.02    0.02
  20   5  -4    0.02    0.04
  20  -5  -4    0.04    0.04
 -20  -5   4    0.05    0.03
  20   5   4   -0.01    0.03
 -20   5  -4    0.04    0.02
  20   6  -4   -0.01    0.03
 -20  -6  -4    0.03    0.02
 -20   6  -4    0.06    0.02
 -20  -6   4    0.06    0.03
 -20   0   5    0.32    0.18
 -20   0  -5    0.38    0.14
  20   0  -5    0.40    0.07
 -20  -1  -5   -0.09    0.10
 -20   1   5    0.16    0.14
  20   1  -5    0.01    0.03
 -20   1  -5    0.08    0.12
  20   1   5    0.05    0.04
  20  -1  -5    0.01    0.03
 -20  -2  -5    0.00    0.04
  20   2  -5    0.06    0.04
 -20   2   5   -0.04    0.15
  20   2   5    0.05    0.04
 -20   2  -5   -0.12    0.11
  20  -2  -5    0.07    0.03
 -20  -3  -5    0.21    0.04
 -20   3   5    0.30    0.18
  20   3  -5    0.18    0.05
  20   3   5    0.19    0.05
 -20   3  -5    0.16    0.18
 -20  -4  -5    0.02    0.03
  20   4  -5   -0.05    0.04
 -20   4   5   -0.15    0.18
 -20  -4   5   -0.01    0.03
 -20   4  -5   -0.06    0.17
 -20   4  -5    0.02    0.02
  20   5  -5    0.04    0.04
 -20  -5  -5    0.00    0.02
 -20  -5   5    0.00    0.03
  20  -5  -5   -0.05    0.03
  20   5   5    0.02    0.03
 -20   5  -5    0.01    0.02
  20   6  -5    0.01    0.02
 -20  -6  -5    0.00    0.02
 -20   6  -5    0.03    0.01
 -20  -6   5    0.03    0.02
 -20   0   6   -0.12    0.17
  20   0  -6    0.01    0.05
 -20   0  -6   -0.03    0.09
  20   1  -6    0.46    0.07
 -20   1   6    0.40    0.17
 -20  -1  -6    0.33    0.06
 -20  -1  -6    0.42    0.18
  20   1   6    0.42    0.07
 -20   1  -6    0.44    0.20
  20  -1  -6    0.46    0.07
 -20   2   6   -0.23    0.19
 -20   2  -6    0.14    0.13
  20   3  -6    0.48    0.08
 -20  -3  -6    0.48    0.06
  20   3   6    0.57    0.08
 -20   3  -6    0.34    0.19
  20   4  -6    0.04    0.04
 -20   4   6   -0.27    0.26
 -20  -4  -6    0.06    0.03
  20   4   6    0.03    0.04
 -20   4  -6    0.29    0.23
 -20  -5  -6    0.12    0.03
  20   5  -6    0.05    0.04
  20  -5  -6    0.08    0.03
 -20  -5   6    0.13    0.04
  20   5   6    0.10    0.04
 -20   5  -6    0.09    0.02
 -20  -6  -6    0.01    0.01
 -20  -6   6    0.00    0.02
 -20   0  -7    0.44    0.20
 -20   0   7    0.57    0.23
  20   0  -7    0.62    0.08
 -20  -1  -7    0.47    0.06
  20   1  -7    0.62    0.07
 -20   1   7    0.65    0.21
 -20  -1  -7    0.44    0.18
  20  -1  -7    0.69    0.08
 -20   1  -7    0.65    0.24
  20   2  -7    0.09    0.04
 -20   2   7    0.19    0.19
 -20  -2  -7    0.10    0.03
 -20   2  -7   -0.02    0.12
  20   2   7    0.03    0.04
  20   3  -7    0.52    0.08
 -20   3   7    0.62    0.26
 -20  -3  -7    0.55    0.06
 -20   3  -7    0.29    0.15
  20   3   7    0.63    0.08
  20   4  -7    0.02    0.03
 -20  -4  -7   -0.01    0.02
  20   4   7    0.05    0.04
 -20  -5  -7    0.06    0.02
  20   5  -7    0.02    0.04
 -20  -5   7    0.01    0.03
  20  -5  -7    0.03    0.02
  20   5   7    0.06    0.04
 -20   0   8    0.10    0.26
 -20   0  -8    0.34    0.24
 -20  -1  -8   -0.13    0.20
  20   1  -8    0.04    0.03
 -20   1   8    0.04    0.26
 -20  -1  -8    0.02    0.02
  20   1   8    0.06    0.04
  20  -1  -8    0.01    0.03
 -20   1  -8   -0.06    0.10
 -20   2   8    0.36    0.25
 -20   2  -8    0.22    0.18
  20   3  -8    0.25    0.06
 -20   3   8    0.23    0.28
 -20  -3  -8    0.32    0.05
 -20   3  -8    0.15    0.14
  20   3   8    0.30    0.06
 -20  -4  -8    0.01    0.02
  20   4  -8   -0.01    0.03
  20   4   8    0.00    0.03
 -20  -5  -8    0.04    0.03
  20   5  -8   -0.03    0.03
  20  -5  -8    0.02    0.02
 -20  -5   8    0.06    0.04
 -20   0  -9    0.09    0.18
  20   0  -9    0.19    0.05
 -20   0  -9    0.04    0.04
 -20  -1  -9   -0.13    0.14
 -20  -1  -9    0.01    0.02
  20   1  -9    0.01    0.03
 -20   1   9   -0.21    0.20
  20  -1  -9    0.10    0.04
 -20   1  -9    0.12    0.16
 -20  -2  -9    0.01    0.02
  20   2  -9    0.04    0.03
 -20   2   9   -0.11    0.19
 -20   2  -9    0.13    0.15
  20   2   9    0.03    0.04
 -20  -3  -9    0.03    0.02
  20   3  -9    0.06    0.04
 -20   3   9    0.16    0.24
 -20   3  -9    0.29    0.17
  20   3   9    0.00    0.04
  20   4  -9    0.03    0.03
 -20  -4  -9    0.01    0.02
  20   4   9    0.00    0.04
 -20  -5  -9    0.01    0.02
  20   5  -9   -0.09    0.04
 -20  -5   9    0.01    0.03
 -20   0 -10    0.07    0.03
 -20   0 -10    0.06    0.16
  20   0 -10    0.04    0.03
 -20  -1 -10    0.81    0.08
 -20  -1 -10    0.43    0.20
 -20   1  10    0.97    0.29
  20   1 -10    0.86    0.09
  20  -1 -10    0.97    0.09
 -20   1 -10    1.23    0.34
  20   2 -10    0.12    0.04
 -20   2  10   -0.19    0.28
 -20  -2 -10    0.07    0.03
 -20   2 -10    0.24    0.18
  20   3 -10    0.72    0.08
 -20  -3 -10    0.61    0.06
  20   3  10    0.59    0.08
  20   4 -10    0.00    0.03
 -20  -4 -10    0.00    0.02
 -20  -5 -10    0.20    0.03
 -20  -5  10    0.13    0.05
  20  -5 -10    0.22    0.04
 -20   0 -11    0.87    0.09
  20   0 -11    0.93    0.09
 -20   0 -11    0.95    0.26
 -20  -1 -11    0.40    0.06
  20   1 -11    0.40    0.06
 -20   1  11    0.31    0.46
 -20   1 -11    0.67    0.22
  20  -1 -11    0.42    0.07
 -20  -2 -11    1.25    0.09
 -20   2  11    1.15    0.45
  20   2 -11    1.33    0.10
 -20   2 -11    0.71    0.23
  20  -2 -11    1.13    0.11
 -20  -3 -11    0.15    0.03
  20   3 -11    0.14    0.04
  20   4 -11    0.31    0.05
 -20  -5 -11    0.13    0.02
  20  -5 -11    0.12    0.03
 -20  -5  11    0.06    0.05
 -20   0 -12    0.10    0.18
 -20   0 -12    0.20    0.05
  20   1 -12    0.17    0.04
 -20  -1 -12    0.14    0.04
  20  -1 -12    0.17    0.04
 -20   1 -12   -0.07    0.16
 -20  -2 -12    0.78    0.07
  20   2 -12    0.88    0.08
  20  -2 -12    0.86    0.09
  20   3 -12    0.03    0.03
 -20  -3 -12    0.00    0.02
 -20  -4 -12    0.38    0.05
  20  -4 -12    0.31    0.05
  20   0 -13    0.02    0.02
  20   1 -13   -0.01    0.02
 -20  -1 -13    0.01    0.03
 -20   1 -13   -0.05    0.04
  20  -1 -13    0.00    0.03
 -20  -2 -13    0.00    0.02
  20   2 -13    0.00    0.02
  20  -2 -13    0.01    0.02
  20   3 -13    0.03    0.03
  20  -3 -13    0.05    0.03
 -20  -4 -13    0.02    0.02
  20  -4 -13    0.00    0.02
 -20   0 -14    0.13    0.04
  20   0 -14    0.09    0.03
 -20  -1 -14    0.04    0.04
  20   1 -14    0.02    0.02
 -20   1 -14   -0.02    0.04
  20  -1 -14    0.05    0.03
  20   2 -14    0.02    0.04
 -20  -2 -14    0.03    0.02
  20  -2 -14    0.02    0.03
 -20  -3 -14    0.04    0.02
 -20   0 -15    0.12    0.04
  20   0 -15    0.06    0.03
  20   1 -15    0.03    0.03
  20  -1 -15    0.00    0.02
 -20   1 -15    0.06    0.05
 -20  -2 -15    0.14    0.03
  20   2 -15    0.08    0.03
  20  -2 -15    0.15    0.03
 -20  -3 -15   -0.01    0.02
  20  -3 -15    0.00    0.02
 -20   0 -16    0.20    0.04
  20   0 -16    0.17    0.03
  20   1 -16    0.04    0.02
 -20  -1 -16   -0.03    0.02
  20  -1 -16    0.01    0.02
 -20  -2 -16    0.00    0.02
  20  -2 -16    0.04    0.02
  20   0 -17    0.04    0.02
 -20   0 -17   -0.04    0.03
 -20  -1 -17    0.02    0.02
  20  -1 -17    0.01    0.02
 -21   0   0   -0.14    0.09
  21   0   0   -0.01    0.02
  21   1   0   -0.05    0.02
  21  -1   0   -0.05    0.03
 -21   1   0   -0.03    0.13
 -21   2   0   -0.13    0.10
  21  -2   0    0.01    0.04
  21   2   0   -0.01    0.04
 -21   3   0   -0.18    0.11
 -21  -3   0    0.04    0.03
  21   3   0    0.04    0.04
 -21   4   0   -0.12    0.21
 -21  -4   0    0.03    0.05
  21   4   0    0.01    0.04
 -21  -5   0    0.03    0.03
  21   5   0    0.00    0.04
  21   6   0    0.00    0.03
 -21  -6   0    0.01    0.02
 -21   6   0    0.03    0.02
  21   0  -1    0.41    0.06
  21   0   1    0.42    0.06
 -21   0  -1    0.53    0.17
 -21   0   1    0.63    0.21
  21   1  -1    0.24    0.05
  21  -1   1    0.20    0.05
 -21   1   1    0.28    0.15
 -21  -1  -1    0.30    0.15
 -21   1  -1    0.18    0.16
  21   1   1    0.28    0.06
  21  -1  -1    0.22    0.05
 -21  -1   1    0.06    0.16
  21  -2   1    4.88    0.25
 -21   2   1    4.79    0.52
  21   2  -1    4.91    0.26
  21  -2  -1    4.86    0.25
  21   2   1    4.82    0.26
 -21   2  -1    5.69    0.54
  21   3  -1    0.08    0.05
 -21   3   1   -0.14    0.14
 -21  -3  -1   -0.03    0.03
  21   3   1    0.05    0.05
  21  -3  -1    0.08    0.04
 -21   3  -1    0.07    0.13
 -21  -3   1    0.00    0.04
  21   4  -1    2.13    0.17
 -21  -4  -1    2.03    0.19
 -21   4   1    1.78    0.41
  21   4   1    2.17    0.16
 -21  -4   1    2.26    0.17
  21   5  -1    0.17    0.05
 -21  -5  -1    0.14    0.04
 -21  -5   1    0.14    0.04
  21   5   1    0.18    0.05
 -21   6   1    0.07    0.02
 -21  -6  -1    0.10    0.03
 -21   6  -1    0.10    0.02
  21   6   1    0.08    0.03
 -21  -6   1    0.11    0.03
  21   0   2    6.83    0.33
 -21   0  -2    6.97    0.55
 -21   0   2    6.81    0.54
  21   0  -2    6.73    0.33
  21  -1   2    5.24    0.26
  21   1  -2    5.42    0.26
 -21   1   2    5.64    0.52
 -21  -1  -2    5.44    0.44
 -21  -1   2    4.81    0.59
  21  -1  -2    4.87    0.26
  21   1   2    4.68    0.26
 -21   1  -2    5.42    0.51
  21   2  -2    6.47    0.31
 -21   2   2    6.59    0.61
 -21  -2  -2    5.77    0.29
  21   2   2    6.34    0.32
 -21   2  -2    6.27    0.60
 -21  -3  -2    1.12    0.09
 -21   3   2    0.77    0.26
  21   3  -2    1.09    0.11
 -21   3  -2    1.18    0.32
  21   3   2    1.12    0.11
  21  -3  -2    1.10    0.09
 -21  -3   2    0.90    0.10
 -21  -4  -2    2.99    0.17
  21   4  -2    2.60    0.22
 -21   4   2    2.08    0.43
  21  -4  -2    2.51    0.15
 -21  -4   2    2.76    0.17
 -21   4  -2    2.03    0.38
  21   4   2    2.44    0.21
 -21  -5  -2    1.85    0.12
  21   5  -2    1.76    0.13
  21   5   2    1.95    0.14
 -21   5  -2    1.65    0.10
 -21  -5   2    1.68    0.12
 -21  -6  -2    1.24    0.08
 -21  -6   2    1.36    0.09
 -21   6  -2    1.25    0.07
  21   0  -3    1.28    0.10
 -21   0  -3    1.26    0.25
 -21   0   3    1.13    0.26
  21   0   3    1.30    0.11
 -21   1   3    4.44    0.48
  21  -1   3    4.35    0.22
 -21  -1  -3    4.40    0.41
  21   1  -3    4.43    0.24
  21   1   3    3.79    0.23
 -21   1  -3    4.41    0.46
  21  -1  -3    4.25    0.23
 -21   2   3   -0.09    0.13
  21   2  -3   -0.02    0.03
 -21   2  -3   -0.15    0.13
  21  -2  -3    0.01    0.03
  21   2   3   -0.01    0.04
 -21   3   3    6.42    0.67
  21   3  -3    6.65    0.32
 -21  -3  -3    6.22    0.29
  21   3   3    6.67    0.31
 -21   3  -3    5.70    0.59
 -21  -3   3    5.65    0.30
  21  -3  -3    5.69    0.29
 -21   4   3   -0.09    0.20
  21   4  -3    0.04    0.04
 -21  -4  -3    0.05    0.03
 -21   4  -3    0.36    0.15
  21  -4  -3    0.00    0.03
 -21  -4   3    0.00    0.03
  21   4   3   -0.03    0.04
  21   5  -3    0.79    0.09
 -21  -5  -3    0.81    0.07
 -21  -5   3    0.69    0.08
  21   5   3    0.65    0.08
 -21   5  -3    0.73    0.07
 -21  -6  -3    0.35    0.04
 -21  -6   3    0.35    0.05
 -21   6  -3    0.30    0.02
 -21   0   4    0.66    0.19
  21   0  -4    0.28    0.06
 -21   0  -4    0.33    0.14
 -21   1   4    0.21    0.20
  21   1  -4    0.49    0.07
 -21  -1  -4    0.41    0.17
  21   1   4    0.36    0.06
 -21   1  -4    0.47    0.20
 -21  -2  -4    0.00    0.03
 -21   2   4    0.33    0.28
 -21   2  -4    0.07    0.11
  21   2   4    0.02    0.04
 -21   3   4    0.29    0.19
  21   3  -4    0.29    0.07
 -21  -3  -4    0.35    0.06
  21  -3  -4    0.33    0.06
 -21  -3   4    0.34    0.06
  21   3   4    0.24    0.06
 -21   3  -4    0.32    0.15
 -21  -4  -4    0.01    0.02
  21   4  -4    0.04    0.04
 -21   4   4   -0.33    0.22
  21  -4  -4    0.02    0.03
  21   4   4    0.08    0.03
 -21   4  -4   -0.03    0.02
 -21   4  -4    0.11    0.20
 -21  -4   4    0.02    0.03
  21   5  -4    0.04    0.04
 -21  -5  -4    0.01    0.02
 -21   5  -4    0.02    0.02
  21   5   4    0.01    0.03
 -21  -5   4   -0.02    0.03
 -21  -6  -4    0.01    0.02
  21   6  -4    0.01    0.03
 -21  -6   4    0.02    0.02
 -21   0  -5    0.50    0.20
  21   0   5    0.50    0.08
 -21   0   5    0.44    0.21
  21   0  -5    0.56    0.08
  21   1  -5    0.42    0.07
 -21  -1  -5    0.53    0.19
 -21   1   5    0.13    0.18
 -21   1  -5    0.34    0.16
  21  -1  -5    0.44    0.06
  21   1   5    0.32    0.07
 -21   2   5   -0.01    0.15
 -21  -2  -5    0.23    0.04
  21   2  -5    0.28    0.05
  21   2   5    0.14    0.04
 -21   2  -5    0.26    0.19
  21  -2  -5    0.21    0.05
  21   3  -5    0.47    0.08
 -21  -3  -5    0.32    0.05
 -21   3   5    0.04    0.20
 -21   3  -5    0.15    0.16
  21  -3  -5    0.35    0.06
  21   3   5    0.30    0.06
  21   4  -5    0.01    0.03
 -21  -4  -5    0.01    0.02
  21  -4  -5    0.00    0.03
  21   4   5    0.01    0.03
 -21  -5  -5    0.06    0.03
  21   5  -5    0.09    0.04
 -21  -5   5    0.09    0.05
  21   5   5    0.11    0.04
 -21   5  -5    0.11    0.02
  21  -5  -5    0.05    0.03
 -21   0  -6    0.87    0.22
  21   0  -6    0.67    0.08
  21   1  -6    0.02    0.03
 -21  -1  -6    0.08    0.14
 -21   1   6   -0.23    0.15
  21  -1  -6    0.04    0.03
 -21   1  -6   -0.01    0.14
  21   1   6    0.08    0.04
 -21  -2  -6   -0.04    0.02
 -21   2   6    0.02    0.16
  21   2  -6    0.05    0.03
  21  -2  -6    0.06    0.03
 -21   2  -6   -0.01    0.14
  21   2   6   -0.02    0.03
  21   3  -6    0.97    0.10
 -21   3   6    0.79    0.27
 -21  -3  -6    0.81    0.08
  21   3   6    0.98    0.10
 -21   3  -6    0.58    0.26
  21  -3  -6    0.78    0.09
  21   4  -6    0.09    0.04
 -21  -4  -6    0.05    0.03
  21  -4  -6    0.10    0.04
  21   4   6    0.04    0.03
 -21  -4   6    0.05    0.04
  21   5  -6    0.01    0.04
 -21  -5  -6    0.00    0.02
  21  -5  -6   -0.03    0.03
 -21  -5   6   -0.02    0.03
  21   5   6   -0.01    0.03
 -21   0  -7    0.17    0.17
  21   0  -7    0.02    0.03
 -21   0   7   -0.27    0.21
 -21  -1  -7    0.29    0.04
 -21  -1  -7    0.37    0.21
  21   1  -7    0.39    0.07
 -21   1   7    0.51    0.24
 -21   1  -7    0.27    0.16
  21  -1  -7    0.39    0.07
 -21   2   7   -0.09    0.18
  21   2  -7    0.02    0.03
 -21  -2  -7    0.04    0.02
  21   2   7    0.03    0.04
  21  -2  -7    0.06    0.04
 -21   2  -7    0.23    0.14
  21   3  -7    1.52    0.12
 -21  -3  -7    1.52    0.12
  21  -3  -7    1.62    0.12
 -21   3  -7    0.89    0.40
  21   3   7    1.59    0.13
  21   4  -7    0.00    0.03
 -21  -4  -7    0.04    0.02
 -21  -4   7    0.01    0.04
  21  -4  -7    0.03    0.03
  21   4   7    0.03    0.03
 -21  -5  -7    0.08    0.03
  21   5  -7    0.09    0.04
 -21  -5   7    0.13    0.04
  21   5   7    0.06    0.05
  21  -5  -7    0.13    0.03
  21   0  -8   -0.01    0.03
  21   1  -8    0.07    0.04
 -21   1   8   -0.10    0.21
 -21  -1  -8   -0.15    0.13
 -21  -1  -8    0.01    0.03
  21  -1  -8    0.06    0.03
  21   1   8    0.06    0.05
 -21   1  -8    0.06    0.15
 -21  -2  -8    0.04    0.02
  21   2  -8    0.09    0.04
 -21   2   8    0.20    0.22
  21  -2  -8    0.07    0.04
  21   2   8    0.07    0.04
 -21   2  -8   -0.16    0.10
 -21   3   8    0.25    0.26
 -21   3  -8    0.22    0.17
 -21  -4  -8    0.02    0.02
  21   4  -8    0.01    0.03
 -21  -4   8    0.03    0.05
  21   4   8    0.02    0.04
  21  -4  -8    0.03    0.03
 -21  -5  -8    0.00    0.02
  21   5  -8   -0.03    0.03
  21  -5  -8   -0.01    0.02
 -21  -5   8   -0.05    0.03
 -21   0  -9   -0.05    0.16
  21   0  -9    0.04    0.03
  21   1  -9    0.64    0.08
 -21   1   9    0.05    0.26
 -21  -1  -9    0.49    0.06
 -21  -1  -9    0.33    0.20
 -21   1  -9    0.22    0.18
  21  -1  -9    0.56    0.08
  21   2  -9    0.49    0.07
 -21  -2  -9    0.44    0.06
 -21   2   9    0.45    0.29
  21  -2  -9    0.57    0.08
 -21   2  -9    0.52    0.22
  21   3  -9    1.11    0.10
 -21  -3  -9    1.15    0.08
  21   3   9    1.11    0.10
  21  -3  -9    1.23    0.10
 -21  -4  -9   -0.02    0.02
  21   4  -9    0.01    0.03
  21  -4  -9    0.02    0.03
 -21  -4   9    0.04    0.04
 -21  -5  -9    0.10    0.02
 -21  -5   9    0.16    0.04
  21  -5  -9    0.11    0.03
  21   0 -10    0.87    0.09
 -21   0 -10    0.80    0.27
 -21  -1 -10    1.84    0.12
  21   1 -10    2.10    0.14
 -21   1  10    1.38    0.48
 -21   1 -10    1.75    0.36
  21  -1 -10    2.19    0.14
 -21   2  10    2.37    0.49
 -21  -2 -10    1.85    0.12
  21   2 -10    1.99    0.13
  21  -2 -10    2.25    0.16
 -21   2 -10    1.89    0.40
 -21  -3 -10    0.24    0.04
  21   3 -10    0.14    0.04
  21  -3 -10    0.15    0.04
 -21  -4 -10    0.77    0.06
  21  -4 -10    0.75    0.07
 -21  -4  10    0.81    0.10
 -21  -5 -10    0.48    0.05
  21  -5 -10    0.62    0.06
 -21   0 -11    1.04    0.27
  21   0 -11    0.81    0.09
 -21  -1 -11    0.02    0.03
  21   1 -11    0.02    0.04
  21  -1 -11    0.03    0.05
  21   2 -11    0.38    0.06
 -21  -2 -11    0.45    0.06
  21  -2 -11    0.44    0.07
 -21  -3 -11    0.06    0.02
  21   3 -11    0.08    0.03
  21  -3 -11    0.07    0.03
 -21  -4 -11    0.37    0.04
  21  -4 -11    0.38    0.06
 -21   0 -12    0.01    0.03
  21   0 -12    0.01    0.03
  21   1 -12    0.10    0.04
 -21  -1 -12    0.12    0.04
  21  -1 -12    0.13    0.04
  21   2 -12    0.05    0.03
 -21  -2 -12    0.03    0.02
  21  -2 -12    0.05    0.03
  21   3 -12    0.00    0.04
 -21  -3 -12    0.05    0.02
  21  -3 -12    0.05    0.03
 -21  -4 -12    0.03    0.02
  21  -4 -12    0.02    0.02
 -21   0 -13    0.02    0.03
  21   0 -13   -0.01    0.02
 -21  -1 -13    0.08    0.03
  21   1 -13    0.03    0.03
  21  -1 -13    0.08    0.04
  21   2 -13    0.00    0.02
 -21  -2 -13   -0.01    0.02
  21  -2 -13    0.01    0.03
 -21  -3 -13    0.01    0.02
  21   3 -13    0.02    0.03
  21  -3 -13    0.01    0.02
 -21  -4 -13    0.00    0.02
  21  -4 -13    0.01    0.02
 -21   0 -14    0.28    0.05
  21   0 -14    0.32    0.05
 -21  -1 -14    0.31    0.06
  21   1 -14    0.49    0.06
  21  -1 -14    0.49    0.06
  21   2 -14    0.03    0.03
 -21  -2 -14    0.04    0.03
  21  -2 -14    0.03    0.03
 -21  -3 -14    0.02    0.02
  21  -3 -14    0.08    0.03
 -21   0 -15    0.09    0.04
  21   0 -15    0.07    0.04
  21   1 -15    0.07    0.02
 -21  -1 -15    0.05    0.03
  21  -1 -15    0.08    0.03
 -21  -2 -15   -0.01    0.02
  21   2 -15   -0.02    0.04
  21  -2 -15    0.01    0.02
 -21  -3 -15    0.04    0.02
  21  -3 -15    0.00    0.02
  21   0 -16    0.00    0.02
 -21   0 -16    0.00    0.04
 -21  -1 -16    0.04    0.03
  21   1 -16    0.01    0.02
  21  -1 -16    0.00    0.02
 -21  -2 -16    0.02    0.03
  21  -2 -16    0.03    0.02
  21   0 -17   -0.01    0.02
 -22   0   0    4.64    0.43
  22   0   0    3.97    0.22
  22  -1   0    0.10    0.04
 -22  -1   0    0.10    0.19
 -22   1   0    0.17    0.15
  22   1   0    0.05    0.04
  22   2   0   15.96    0.71
 -22   2   0   16.57    1.08
  22  -2   0   15.95    0.69
 -22   3   0    0.82    0.30
  22   3   0    0.92    0.10
 -22  -3   0    1.00    0.09
 -22  -4   0    6.40    0.30
  22   4   0    6.21    0.32
  22   5   0    0.05    0.04
 -22  -5   0    0.13    0.04
 -22  -6   0    1.04    0.07
 -22   6   0    1.00    0.06
 -22   0   1   11.07    0.74
  22   0  -1   10.55    0.48
 -22   0  -1   10.87    0.73
  22   0   1   10.43    0.48
  22   1  -1    5.27    0.28
 -22  -1  -1    5.34    0.48
 -22   1   1    6.20    0.55
  22  -1   1    5.83    0.28
 -22   1  -1    6.46    0.56
  22  -1  -1    5.68    0.29
  22   1   1    4.53    0.30
  22   2  -1   11.13    0.53
  22  -2   1   12.62    0.55
  22   2   1   11.45    0.53
 -22   2  -1   11.42    0.87
  22  -2  -1   11.85    0.52
 -22  -3  -1    2.62    0.15
  22   3  -1    2.76    0.18
 -22   3   1    3.07    0.43
 -22   3  -1    2.19    0.42
 -22  -3   1    2.50    0.16
  22   3   1    2.84    0.18
  22  -3  -1    2.76    0.16
 -22  -4  -1    5.00    0.25
  22   4  -1    5.32    0.27
  22   4   1    5.57    0.28
 -22  -4   1    4.65    0.25
  22   5  -1    2.00    0.14
 -22  -5  -1    2.11    0.12
  22   5   1    2.01    0.14
 -22  -5   1    2.22    0.13
  22   6  -1    0.42    0.06
  22   6   1    0.53    0.06
 -22   0   2    1.26    0.27
  22   0   2    1.57    0.12
 -22   0  -2    1.62    0.28
  22   1  -2    6.91    0.33
 -22  -1  -2    6.52    0.52
  22  -1   2    6.93    0.33
 -22   1   2    7.02    0.61
  22  -1  -2    6.06    0.37
  22   1   2    6.41    0.36
 -22   1  -2    7.65    0.61
  22   2  -2    0.50    0.08
 -22   2   2    0.24    0.17
  22  -2  -2    0.51    0.07
  22   2   2    0.52    0.08
 -22   2  -2    0.72    0.24
  22   3  -2    3.68    0.21
 -22   3   2    3.13    0.46
 -22  -3  -2    3.38    0.18
  22  -3  -2    3.64    0.20
 -22   3  -2    3.40    0.47
  22   3   2    3.66    0.21
  22   4  -2    0.59    0.09
 -22  -4  -2    0.44    0.06
  22   4   2    0.55    0.09
 -22  -4   2    0.30    0.05
  22   5  -2    1.65    0.12
 -22  -5  -2    1.67    0.10
 -22  -5   2    1.48    0.13
  22   5   2    1.64    0.12
 -22   5  -2    1.76    0.09
 -22   0  -3    0.42    0.19
 -22   0   3    0.38    0.19
  22   0   3    0.19    0.05
  22   0  -3    0.21    0.05
 -22  -1  -3    0.03    0.14
 -22   1   3    0.01    0.14
  22   1  -3    0.11    0.04
  22  -1   3    0.12    0.04
  22  -1  -3    0.13    0.04
 -22   1  -3   -0.09    0.12
  22   1   3    0.11    0.05
 -22   2   3    1.99    0.35
  22   2  -3    1.99    0.14
 -22   2  -3    1.77    0.34
  22   2   3    2.05    0.14
  22  -2  -3    1.80    0.13
 -22  -3  -3    0.14    0.03
 -22   3   3   -0.24    0.14
  22   3  -3    0.11    0.05
 -22  -3   3   -0.03    0.04
 -22   3  -3    0.05    0.15
  22   3   3    0.21    0.06
  22  -3  -3    0.16    0.04
 -22  -4  -3    0.65    0.07
  22   4  -3    0.76    0.09
 -22   4  -3    0.68    0.07
  22   4   3    0.87    0.09
  22  -4  -3    0.61    0.08
 -22  -4   3    0.55    0.08
 -22  -5  -3    0.11    0.03
  22   5  -3    0.16    0.04
 -22   5  -3    0.14    0.02
 -22  -5   3    0.10    0.04
  22   5   3    0.13    0.04
  22   0  -4    0.27    0.05
 -22   0   4    0.14    0.18
  22   0   4    0.17    0.05
 -22   0  -4    0.37    0.16
 -22  -1  -4    0.05    0.16
 -22   1   4   -0.23    0.14
  22   1  -4    0.13    0.04
 -22   1  -4    0.34    0.21
  22  -1  -4    0.14    0.05
  22   1   4    0.07    0.04
  22   2  -4    0.98    0.10
 -22   2   4    0.97    0.31
 -22  -2  -4    1.06    0.08
  22  -2  -4    1.00    0.09
  22   2   4    1.08    0.11
 -22   2  -4    0.74    0.24
 -22  -3  -4    0.62    0.07
  22   3  -4    0.90    0.09
 -22   3   4    0.50    0.27
  22  -3  -4    0.63    0.07
  22   3   4    0.90    0.10
 -22   3  -4    0.19    0.19
 -22  -4  -4    0.17    0.03
  22   4  -4    0.17    0.05
  22   4   4    0.13    0.04
  22  -4  -4    0.11    0.04
 -22  -4   4    0.17    0.04
  22   5  -4    0.01    0.03
 -22  -5   4    0.06    0.03
  22   5   4    0.04    0.03
 -22   0   5   -0.04    0.21
  22   0  -5    0.13    0.05
 -22   0  -5    0.12    0.16
  22   1  -5    0.35    0.06
 -22   1   5    0.55    0.29
  22   1   5    0.40    0.07
  22  -1  -5    0.42    0.07
 -22   1  -5    0.74    0.20
 -22  -2  -5    0.01    0.03
  22   2  -5    0.01    0.03
 -22   2   5    0.21    0.16
  22   2   5   -0.01    0.03
  22  -2  -5    0.04    0.03
 -22   2  -5    0.10    0.15
  22   3  -5    0.07    0.04
 -22   3   5    0.03    0.26
 -22  -3  -5    0.02    0.04
  22   3   5    0.04    0.04
  22  -3  -5    0.06    0.03
 -22   3  -5    0.10    0.20
  22   4  -5   -0.01    0.03
 -22  -4  -5    0.00    0.02
  22   4   5   -0.01    0.03
 -22  -4   5   -0.04    0.03
  22  -4  -5    0.00    0.03
  22   5  -5    0.01    0.04
 -22  -5  -5    0.05    0.02
  22   5   5    0.02    0.03
 -22  -5   5    0.02    0.03
 -22   0  -6    0.11    0.14
 -22   0   6    0.73    0.30
 -22   1   6    0.51    0.22
 -22  -1  -6    0.42    0.22
  22   1  -6    0.59    0.08
 -22   1  -6    0.97    0.23
  22   1   6    0.69    0.08
  22  -1  -6    0.60    0.08
 -22   2   6    0.25    0.24
  22   2  -6    0.47    0.07
 -22  -2  -6    0.34    0.05
  22  -2  -6    0.36    0.06
 -22   2  -6    0.05    0.12
  22   2   6    0.23    0.05
  22   3  -6    0.12    0.08
 -22   3   6   -0.05    0.21
 -22  -3  -6    0.12    0.03
  22  -3  -6    0.12    0.06
 -22   3  -6    0.17    0.18
 -22  -4  -6    0.06    0.03
  22   4  -6    0.00    0.03
 -22  -4   6    0.08    0.04
  22   4   6    0.05    0.04
  22  -4  -6    0.10    0.03
  22   5  -6    0.07    0.04
 -22  -5   6    0.12    0.03
  22  -5  -6    0.22    0.06
  22   5   6    0.08    0.04
 -22   0  -7    0.19    0.17
 -22   0   7   -0.11    0.32
  22   0  -7    0.18    0.05
 -22  -1  -7    0.25    0.18
  22   1  -7    0.06    0.04
 -22   1   7    0.25    0.25
 -22   1  -7    0.17    0.15
  22  -1  -7    0.13    0.04
  22   2  -7    0.37    0.06
 -22  -2  -7    0.27    0.05
 -22   2   7    0.30    0.26
  22   2   7    0.28    0.05
 -22   2  -7    0.14    0.14
  22  -2  -7    0.41    0.07
  22   3  -7    1.30    0.11
 -22  -3  -7    1.09    0.08
 -22   3   7    1.22    0.40
 -22   3  -7    0.70    0.26
  22  -3  -7    1.31    0.10
  22   3   7    1.31    0.11
  22   4  -7    0.07    0.03
 -22  -4  -7    0.08    0.03
  22   4   7    0.10    0.04
  22  -4  -7    0.13    0.04
 -22  -4   7   -0.04    0.04
  22   5  -7    0.00    0.02
 -22  -5  -7    0.03    0.02
 -22  -5   7    0.01    0.04
  22  -5  -7   -0.03    0.04
  22   0  -8    0.03    0.03
 -22   0  -8    0.10    0.16
 -22   1   8   -0.04    0.27
 -22  -1  -8    0.09    0.20
 -22  -1  -8    0.01    0.03
  22   1  -8   -0.03    0.03
  22  -1  -8    0.03    0.03
  22   1   8    0.00    0.04
 -22   2   8    0.36    0.31
  22   2  -8    0.13    0.04
 -22   2  -8    0.04    0.18
  22  -2  -8    0.19    0.05
  22   3  -8    0.01    0.03
 -22  -3  -8   -0.01    0.02
  22   3   8    0.04    0.04
  22  -3  -8    0.04    0.03
 -22  -4  -8    0.02    0.02
  22   4  -8    0.04    0.03
  22  -4  -8    0.02    0.03
  22   4   8    0.01    0.04
 -22  -4   8   -0.04    0.04
  22   5  -8    0.01    0.04
 -22  -5  -8    0.01    0.02
 -22  -5   8   -0.03    0.03
  22  -5  -8    0.02    0.04
 -22   0  -9    0.85    0.25
  22   0  -9    1.50    0.11
  22   1  -9    2.02    0.14
 -22  -1  -9    1.28    0.49
  22  -1  -9    2.22    0.15
 -22   1  -9    1.89    0.35
 -22   2   9    1.26    0.46
 -22  -2  -9    0.96    0.07
  22   2  -9    0.94    0.09
  22   2   9    0.75    0.09
 -22   2  -9    1.10    0.33
  22  -2  -9    1.25    0.11
 -22  -3  -9    0.80    0.06
  22   3  -9    0.71    0.08
  22  -3  -9    0.85    0.08
  22   3   9    0.68    0.09
 -22  -4  -9    0.49    0.06
  22  -4  -9    0.62    0.07
 -22  -5  -9    0.51    0.04
  22  -5  -9    0.61    0.05
 -22   0 -10    2.14    0.39
  22   0 -10    3.02    0.18
 -22   1 -10   -0.12    0.16
 -22  -2 -10    2.91    0.16
[truncated: 691,646 more chars]
